# Supplementary material for: Whole transcriptome analysis highlights nutrient limitation of nitrogen cycle bacteria in simulated microgravity
Source: NPJ Microgravity. 2024 Jan 10;10:3. doi: 10.1038/s41526-024-00345-z (PMC10781756; doi:10.1038/s41526-024-00345-z)
Supplement: Supplementary file 1 — Supplementary Data 1 [file 41526_2024_345_MOESM1_ESM.xlsx]

## Sheet: Axenic C.testosteroni RSMG
Differentially expressed genes of axenic C. testosteroni in RSMG
GeneID	Gene name	Product	Log2FoldChange	p-value
JMRS01_10006	cysN	sulfate adenylyltransferase subunit 1	1.31359	0.00157438
JMRS01_10007	cysD	sulfate adenylyltransferase subunit 2	1.67138	0.00196481
JMRS01_10008	NA	Phosphoadenylyl-sulfate reductase (Thioredoxin)	1.62822	0.00195974
JMRS01_10009	NA	conserved protein of unknown function	1.13402	0.000173508
JMRS01_10010	sir	sulfite reductase (NADPH) hemoprotein beta-component	1.52802	0.000118144
JMRS01_10014	yggX	putative Fe(2(+))-trafficking protein	-1.17489	8.56726e-06
JMRS01_10023	mopIII	Molybdenum-pterin-binding protein 3	1.5549	2.88038e-05
JMRS01_10027	NA	Integral membrane protein-like protein	-2.08535	8.74221e-06
JMRS01_10028	NA	NAD-dependent epimerase/dehydratase	-2.51246	2.84244e-06
JMRS01_10029	NA	Epimerase	-2.3185	7.53615e-08
JMRS01_10030	NA	HTH-type transcriptional regulator	-1.17506	0.000674895
JMRS01_10033	gufA	Protein GufA	1.60974	0.000209397
JMRS01_10039	glcG	putative heme-binding protein GlcG/hypothetical protein	-1.06195	6.75735e-05
JMRS01_10041	exbD	Biopolymer transport protein exbD1	1.14932	0.000539015
JMRS01_10048	NA	catecholate siderophore receptor	-2.85097	1.72151e-06
JMRS01_10058	aceA	isocitrate lyase	2.41135	1.66685e-06
JMRS01_10059	NA	protein of unknown function	-1.67147	1.56909e-05
JMRS01_10068	NA	protein of unknown function	1.82558	0.000328028
JMRS01_10069	NA	MerR family transcriptional regulator	1.35894	4.68476e-06
JMRS01_20005	NA	DUF58 domain-containing protein	1.19343	0.000515579
JMRS01_20009	NA	exported protein of unknown function	-1.55661	1.37788e-05
JMRS01_20010	NA	Heat shock protein HSP20	-2.30418	6.86647e-05
JMRS01_20013	NA	CBS domain	-1.28537	3.0285e-05
JMRS01_40006	vdlD	Protein VdlD/thioesterase superfamily	-2.76103	7.37578e-08
JMRS01_40008	NA	basic membrane protein A and related proteins	-2.17228	1.7418e-06
JMRS01_40011	rpsU	30S ribosomal subunit protein S21	-1.24457	2.32274e-05
JMRS01_40014	dmlA	D-malate/3-isopropylmalate dehydrogenase (decarboxylating)/tartrate dehydrogenase	-2.70263	1.07016e-08
JMRS01_40025	eamA	putative amino-acid metabolite efflux pump/metabolite efflux pump	1.80591	1.4982e-06
JMRS01_40029	NA	ribosome-associated protein	-1.03626	0.000104462
JMRS01_40040	NA	branched-chain amino acid transport system substrate-binding protein	-2.82673	2.93967e-07
JMRS01_40044	suhB	inositol-phosphate phosphatase	-1.44849	8.06631e-07
JMRS01_40055	NA	Transcriptional regulator, IclR family	-1.15707	3.17768e-05
JMRS01_40058	NA	protein of unknown function	-1.54338	1.5642e-05
JMRS01_40059	NA	putative proteasome-type protease	-1.52449	4.05359e-07
JMRS01_40062	NA	PsiF	-2.35842	1.37144e-06
JMRS01_40069	NA	ABC transporter related	-1.11894	0.000602215
JMRS01_40070	NA	conserved protein of unknown function	-2.14353	9.48213e-08
JMRS01_40072	NA	conserved protein of unknown function	-1.53058	5.01202e-06
JMRS01_50005	NA	VWA containing CoxE family protein	-1.53817	0.000342757
JMRS01_50006	NA	MoxR family ATPase	-2.14009	8.98613e-05
JMRS01_50007	NA	Carbon-monoxide dehydrogenase (Acceptor)	-2.29661	4.54958e-05
JMRS01_50008	NA	aerobic carbon-monoxide dehydrogenase large subunit	-2.3451	1.45906e-05
JMRS01_50009	coxS	Carbon monoxide dehydrogenase small chain	-1.6294	0.000374945
JMRS01_50014	takP	Alpha-keto acid-binding periplasmic protein TakP	-2.34794	7.41554e-08
JMRS01_50016	dxs	1-deoxy-D-xylulose-5-phosphate synthase	-1.25106	9.98776e-06
JMRS01_50018	xseB	Exodeoxyribonuclease 7 small subunit	-2.16174	8.98318e-08
JMRS01_50019	NA	choline monooxygenase	1.25728	4.10602e-06
JMRS01_50020	NA	S-adenosylmethionine uptake transporter	1.13047	0.00071914
JMRS01_50024	ppc	Phosphoenolpyruvate carboxylase	-1.54972	3.03016e-06
JMRS01_50032	NA	superoxide oxidase	1.21123	0.000162404
JMRS01_50033	NA	protein of unknown function	1.21785	0.00695536
JMRS01_50045	NA	conserved protein of unknown function	1.04712	0.00775575
JMRS01_50046	NA	conserved protein of unknown function	-1.38588	0.000186491
JMRS01_50047	NA	Transglutaminase	-1.95849	1.62965e-05
JMRS01_50048	NA	RNB domain-containing ribonuclease	-1.70274	0.000149617
JMRS01_50057	NA	conserved protein of unknown function	-1.02689	0.0159663
JMRS01_50058	NA	conserved protein of unknown function	-1.12098	0.00737567
JMRS01_60001	rne	Ribonuclease E	1.41818	8.78734e-05
JMRS01_60010	rpmF	50S ribosomal subunit protein L32	-1.30446	9.40833e-06
JMRS01_60011	plsX	putative phosphate acyltransferase	-1.06033	0.000303403
JMRS01_60026	recO	DNA repair protein RecO	1.34225	0.00296436
JMRS01_60027	pdxJ	Pyridoxine 5'-phosphate synthase	-1.02985	6.16727e-05
JMRS01_60028	acpS	Holo-[acyl-carrier-protein] synthase	-1.29379	2.90607e-05
JMRS01_60035	NA	Mechanosensitive ion channel family protein	1.08272	1.23298e-05
JMRS01_60036	NA	protein of unknown function	1.42399	1.24955e-05
JMRS01_60045	accD	acetyl-CoA carboxyltransferase subunit beta	-1.11679	1.39366e-05
JMRS01_60046	trpA	Tryptophan synthase alpha chain	1.05786	8.06313e-05
JMRS01_60050	NA	pilus assembly protein FimV	-1.06595	0.000391841
JMRS01_60051	asd	aspartate-semialdehyde dehydrogenase	-4.99009	2.63283e-10
JMRS01_60052	NA	protein of unknown function	-4.71729	1.00359e-10
JMRS01_60054	leuD	3-isopropylmalate dehydratase subunit LeuD	-1.38788	0.0389849
JMRS01_60055	leuC	3-isopropylmalate dehydratase subunit LeuC	-1.67528	0.00997397
JMRS01_110005	NA	Outer membrane lipoprotein SlyB/hypothetical protein/false gene prediction	-2.30814	9.34245e-07
JMRS01_110006	NA	Trypsin-like peptidase domain-containing protein	-1.0535	7.11673e-05
JMRS01_110010	NA	protein of unknown function	-2.09173	2.65085e-06
JMRS01_110013	NA	AraC family transcriptional regulator, positive regulator of tynA and feaB	-1.33918	3.67661e-06
JMRS01_110022	NA	putative periplasmic ligand-binding sensor protein	-2.14977	1.59245e-07
JMRS01_110024	NA	Putative 17 kDa surface antigen	-2.50166	1.70673e-06
JMRS01_110030	dut	dUTP diphosphatase	-1.07118	0.000134517
JMRS01_110038	eno	enolase	-2.21426	3.22636e-08
JMRS01_110042	NA	gamma-carbonic anhydrase	-1.02074	8.84599e-05
JMRS01_110046	NA	putative tricarboxylic transport membrane protein	-1.4709	1.09618e-05
JMRS01_110058	NA	Putative 17 kDa surface antigen	-1.73965	2.89874e-06
JMRS01_130002	NA	RpiR family transcriptional regulator	1.06536	0.000110404
JMRS01_130009	NA	putative tricarboxylic transport membrane protein	1.45072	0.00162118
JMRS01_130013	NA	methylglyoxal synthase	-1.46808	1.6528e-06
JMRS01_130015	NA	Bcr/CflA family efflux transporter	1.16617	0.00314489
JMRS01_130024	quiA	Quinate/shikimate dehydrogenase (quinone)	1.21426	1.51078e-05
JMRS01_130031	NA	conserved exported protein of unknown function	-1.39624	1.15239e-05
JMRS01_130036	nuoN	NADH-quinone oxidoreductase subunit N	1.06841	0.000175572
JMRS01_130037	nuoM	NADH-quinone oxidoreductase subunit M	1.29434	0.000113333
JMRS01_130038	nuoL	NADH-quinone oxidoreductase subunit L	1.0723	0.00185233
JMRS01_130039	nuoK	NADH-quinone oxidoreductase subunit K	1.09527	0.00438353
JMRS01_130068	NA	Class I SAM-dependent methyltransferase	-1.15276	0.000231102
JMRS01_130069	NA	GCN5-related N-acetyltransferase	-2.61198	1.59482e-08
JMRS01_130086	hom	Homoserine dehydrogenase	-1.03759	0.00210411
JMRS01_130087	alaA	Putative aminotransferase class I & II	-1.58945	3.27408e-06
JMRS01_130088	NA	NADH dehydrogenase [ubiquinone] 1 alpha subcomplex assembly factor 3	-1.23214	8.67331e-06
JMRS01_130091	NA	conserved protein of unknown function	1.13386	0.000797846
JMRS01_130094	rpsR	30S ribosomal protein S18	-1.00127	0.00086298
JMRS01_130095	NA	primosomal replication protein N	-1.15881	0.000120123
JMRS01_130097	grpE	Protein GrpE	-1.34414	0.000572374
JMRS01_130098	dnaK	chaperone protein DnaK	-1.45438	0.00150462
JMRS01_130099	dnaJ	chaperone protein DnaJ	-1.43336	0.00209638
JMRS01_140010	rplP	50S ribosomal subunit protein L16	1.05227	0.00174496
JMRS01_140012	rpsQ	30S ribosomal subunit protein S17	1.15762	0.00137403
JMRS01_140013	NA	Putative redoxin	-1.96534	1.02462e-07
JMRS01_140014	NA	Acetyltransferase CD1211	1.21529	1.11381e-05
JMRS01_140026	NA	conserved protein of unknown function	-1.11187	1.64855e-05
JMRS01_140027	NA	ATP synthase I chain	-1.41091	0.000108257
JMRS01_140036	NA	conserved exported protein of unknown function	1.58395	7.21588e-06
JMRS01_140037	NA	Cold-shock DNA-binding domain protein	-1.18307	0.000406515
JMRS01_140038	NA	TPM domain-containing protein	1.07027	0.000134959
JMRS01_140045	oprM	Outer membrane protein OprM	1.19503	8.37952e-06
JMRS01_150008	NA	MipA family protein	-1.4432	1.36362e-05
JMRS01_150009	NA	HD-GYP domain	-1.60233	0.000384519
JMRS01_150028	NA	LysR family transcriptional regulator	-1.06328	3.53208e-05
JMRS01_150031	sbp	Sulfate-binding protein	1.17038	0.000123654
JMRS01_150032	cysU	sulfate/thiosulfate ABC transporter inner membrane subunit CysU	1.22765	0.00575451
JMRS01_150042	NA	PepSY-associated TM helix domain protein	1.18548	1.6374e-05
JMRS01_150050	NA	protein of unknown function	-1.10796	0.0033688
JMRS01_150051	argA	Amino-acid acetyltransferase	-1.64066	2.88197e-06
JMRS01_160001	CpaE(2/2)?	protein of unknown function	-1.31494	0.017552
JMRS01_160007	NA	Lipoprotein	-1.60085	0.000967796
JMRS01_160008	NA	Putative type II and III secretion system protein	-1.95488	0.000438105
JMRS01_160009	NA	pilus assembly protein CpaB	-2.16175	0.000261839
JMRS01_160010	NA	prepilin peptidase CpaA	-1.44724	0.0397534
JMRS01_160014	NA	iron complex outermembrane recepter protein	1.88017	1.01141e-06
JMRS01_160015	NA	putative esterase	3.17597	6.20763e-08
JMRS01_160016	NA	conserved membrane protein of unknown function	1.34876	4.98536e-06
JMRS01_160017	NA	conserved exported protein of unknown function	1.41064	5.36674e-05
JMRS01_160020	hrpA	ATP-dependent RNA helicase HrpA	-1.27325	4.63042e-05
JMRS01_160021	NA	HTH-type transcriptional repressor PA14_22550	-1.42581	2.94226e-06
JMRS01_170008	yclP	Putative ABC transporter (possibly iron-siderophore transporter)	1.34122	0.00989193
JMRS01_170014	NA	protein of unknown function	1.1291	9.05746e-05
JMRS01_170015	NA	protein of unknown function	1.24047	0.000113291
JMRS01_170016	NA	protein of unknown function	1.50499	2.26992e-06
JMRS01_170018	NA	conserved protein of unknown function	1.04993	0.000141566
JMRS01_170029	sucA	subunit of E1(0) component of 2-oxoglutarate dehydrogenase	-1.40852	1.72765e-05
JMRS01_170035	yoaA	putative ATP-dependent DNA helicase YoaA	1.08752	2.38672e-05
JMRS01_170038	NA	protein of unknown function	1.73779	0.00326677
JMRS01_170042	NA	Polymerase	1.09392	0.000174536
JMRS01_170043	NA	Putative two-component transcriptional regulator, Fis family	1.26292	0.000547385
JMRS01_170046	NA	cytochrome o ubiquinol oxidase subunit IV	-1.05107	0.00585436
JMRS01_170047	cyoC	cytochrome bo3 ubiquinol oxidase subunit 3	-1.44857	0.00174865
JMRS01_170048	cyoB	cytochrome bo3 ubiquinol oxidase subunit 1	-1.20056	0.00064205
JMRS01_170055	NA	conserved protein of unknown function	-1.84172	2.14152e-06
JMRS01_170057	NA	Universal stress protein family	-1.18789	0.000620837
JMRS01_190014	NA	conserved protein of unknown function	-3.40271	2.64358e-07
JMRS01_190026	scoA	Putative 3-oxoacid CoA transferase subunit A	-1.2127	3.62601e-06
JMRS01_190029	NA	Metal dependent phosphohydrolase	-1.01494	0.000561628
JMRS01_190032	dnaE	Error-prone DNA polymerase	1.14283	0.000155446
JMRS01_190047	NA	tRNA pseudouridine32 synthase / 23S rRNA pseudouridine746 synthase	-2.07857	1.9533e-07
JMRS01_190056	NA	Putative alkylhydroperoxidase	-1.7831	4.57282e-06
JMRS01_190057	fan	Fanconi-associated nuclease 1 homolog	1.41514	1.23865e-06
JMRS01_190058	NA	Putative DEAD_2 domain	1.14638	6.00357e-05
JMRS01_190062	NA	DUF1232 domain-containing protein	-1.97705	2.2688e-05
JMRS01_190088	aceE	pyruvate dehydrogenase E1 component	-1.56488	4.98485e-06
JMRS01_190090	NA	conserved protein of unknown function	-1.1222	0.0054777
JMRS01_190101	NA	membrane protein of unknown function	1.16571	0.00749821
JMRS01_200003	NA	ATP-binding protein	1.02562	0.000354457
JMRS01_200008	NA	Sodium/hydrogen exchanger	1.1935	0.00118674
JMRS01_200009	NA	putative glutamate--cysteine ligase 2	1.33381	0.000408266
JMRS01_200010	NA	Diguanylate cyclase	1.24234	6.42175e-05
JMRS01_200011	NA	DUF2322 family protein	-1.45502	4.73686e-06
JMRS01_200015	NA	Aldo/keto reductase	-1.24289	1.00363e-05
JMRS01_200029	pgm	Phosphoglucomutase	-1.22106	5.35382e-06
JMRS01_200031	NA	Putative type I secretion outer membrane protein, TolC	-1.10582	0.000719743
JMRS01_200032	NA	Sulfurtransferase	-1.73576	1.30119e-06
JMRS01_200033	pcm	protein-L-isoaspartate(D-aspartate) O-methyltransferase	-1.94727	3.50333e-07
JMRS01_200038	NA	Putative TonB receptor	-1.64067	0.000287955
JMRS01_200039	NA	Integrase family protein	-1.87522	4.93058e-06
JMRS01_200042	NA	superoxide dismutase, Cu-Zn family	-1.56162	4.59316e-06
JMRS01_200043	NA	glutathione-specific gamma-glutamylcyclotransferase	-2.59557	5.20483e-06
JMRS01_200044	NA	Membrane protein	-2.05238	3.62317e-06
JMRS01_210011	NA	Tetratricopeptide repeat protein	-1.20155	0.000168182
JMRS01_210013	blc	Putative lipocalin family protein	1.34514	6.26897e-06
JMRS01_210027	gloB	hydroxyacylglutathione hydrolase GloB	-1.0014	7.26316e-05
JMRS01_210037	ppa	inorganic pyrophosphatase	-1.87615	4.30538e-07
JMRS01_210042	glnB	nitrogen regulatory protein PII-1	-1.2958	8.99198e-07
JMRS01_210046	NA	putative transmembrane protein	-1.583	4.9181e-07
JMRS01_210048	NA	DUF3619 family protein	-2.15968	9.25451e-08
JMRS01_210055	leuA	2-isopropylmalate synthase	-2.66669	1.1562e-06
JMRS01_210057	pbpG	serine-type D-Ala-D-Ala endopeptidase (penicillin-binding protein 7)	-2.14076	3.979e-08
JMRS01_210061	efp	Elongation factor P	-1.09208	0.000152229
JMRS01_210066	NA	putative tricarboxylic transport membrane protein	-1.08886	0.00225564
JMRS01_210069	hupB	DNA-binding protein HU-beta	-1.71345	1.71683e-06
JMRS01_210070	NA	Phage integrase family protein	-2.26017	2.07223e-06
JMRS01_210071	NA	protein of unknown function	-1.73122	0.0027614
JMRS01_210076	NA	putative Methyltransferase	1.12459	0.00203235
JMRS01_210077	NA	protein of unknown function	1.14586	0.000285859
JMRS01_210079	rdgC	Recombination-associated protein RdgC	1.29651	8.91323e-05
JMRS01_210080	NA	protein of unknown function	1.02306	0.0361979
JMRS01_210085	NA	Transcriptional regulator	-1.55409	7.59532e-07
JMRS01_210087	NA	exported protein of unknown function	1.99699	1.15993e-05
JMRS01_210097	NA	conserved protein of unknown function	1.14211	0.0112495
JMRS01_220020	NA	3-demethylubiquinone-9 3-methyltransferase	-2.04099	1.31926e-06
JMRS01_220028	clpP	ATP-dependent Clp protease proteolytic subunit	-1.36011	4.50997e-05
JMRS01_220030	NA	ArsR family transcriptional regulator	-1.32423	3.00667e-05
JMRS01_220032	NA	protein of unknown function	1.27645	0.00039239
JMRS01_220062	NA	cobaltochelatase CobT	-1.02701	0.0195583
JMRS01_220063	cobS	Aerobic cobaltochelatase subunit CobS	-2.28314	7.80943e-07
JMRS01_220064	sauR	putative transcriptional regulator, IclR family	-2.22846	6.85897e-07
JMRS01_220076	NA	hemoglobin	1.01898	0.000112449
JMRS01_220081	NA	adenosine deaminase	-1.09254	0.000178301
JMRS01_220093	nicA	2Fe-2S -binding domain protein	-1.38188	6.74404e-05
JMRS01_220096	maiA	Maleate isomerase	-1.503	9.79088e-05
JMRS01_220095	nicD	Putative alpha/beta hydrolase fold protein	-1.04814	0.00782054
JMRS01_220097	nicX	conserved protein of unknown function	-1.02438	0.00900627
JMRS01_220107	NA	cytochrome subunit of sulfide dehydrogenase	-2.23887	1.36895e-05
JMRS01_220108	fccB	Sulfide dehydrogenase [flavocytochrome c] flavoprotein chain	-2.32422	3.13081e-07
JMRS01_220115	NA	protein of unknown function	1.01138	0.00300481
JMRS01_220116	NA	conserved protein of unknown function	-1.32554	4.50041e-06
JMRS01_220119	queE	7-carboxy-7-deazaguanine synthase	-1.1528	1.29243e-05
JMRS01_220120	NA	6-carboxy-5,6,7,8-tetrahydropterin synthase	-1.10437	9.92576e-05
JMRS01_220123	panD	aspartate 1-decarboxylase proenzyme	-2.5027	4.53892e-09
JMRS01_220124	NA	5-carboxymethyl-2-hydroxymuconate isomerase	-2.10276	2.57978e-09
JMRS01_220125	NA	DTW domain-containing protein	-2.21841	4.6204e-06
JMRS01_220126	NA	YiaAB two helix domain protein	-1.08454	2.55506e-05
JMRS01_220130	pabB	Para-aminobenzoate synthase, subunit I	1.57552	3.69842e-06
JMRS01_220133	panB	3-methyl-2-oxobutanoate hydroxymethyltransferase	-3.1012	2.16009e-08
JMRS01_220134	panC	pantothenate synthetase	-2.48155	7.01288e-09
JMRS01_220136	NA	MaoC domain protein dehydratase	-1.2078	0.00107564
JMRS01_240005	NA	protein of unknown function	1.06104	0.000149075
JMRS01_240017	NA	putative lipoprotein	-1.2422	1.14883e-05
JMRS01_240019	NA	Cupin 2 conserved barrel domain protein	-1.02748	0.000103993
JMRS01_240021	NA	protein of unknown function	1.21263	0.000782407
JMRS01_240023	NA	conserved protein of unknown function	-1.78059	0.00170753
JMRS01_240024	NA	conserved protein of unknown function	-1.92421	0.00123742
JMRS01_240025	NA	protein of unknown function	1.16752	3.7507e-05
JMRS01_240035	NA	Transcriptional regulator, LysR family	1.30445	2.95697e-05
JMRS01_240038	NA	LysR family transcriptional regulator, carnitine catabolism transcriptional activator	1.06936	6.55932e-05
JMRS01_240039	NA	putative tricarboxylic transport membrane protein	1.21817	0.00779181
JMRS01_240040	NA	CsbD family protein	1.40156	0.00217768
JMRS01_240055	modB	Molybdenum transport system permease protein ModB	1.14581	0.00498097
JMRS01_240067	NA	iron complex transport system permease protein	1.60057	0.00146047
JMRS01_240071	NA	conserved protein of unknown function	1.59301	0.000180533
JMRS01_240072	infA	translation initiation factor IF-1	1.80166	2.86707e-05
JMRS01_240073	NA	putative membrane lipoprotein, cell wall extensin motif	1.19567	2.86978e-05
JMRS01_240074	yfeR	putative LysR-type DNA-binding transcriptional regulator YfeR	1.05052	0.000322272
JMRS01_260004	lysA	diaminopimelate decarboxylase	-1.92883	7.63857e-06
JMRS01_260009	NA	Putative rhodanese domain protein	-1.21359	0.000317725
JMRS01_260010	gpmA	2,3-bisphosphoglycerate-dependent phosphoglycerate mutase	-1.17959	1.70982e-05
JMRS01_260016	ytjA	DUF1328 domain-containing protein YtjA	1.01173	0.00101473
JMRS01_260031	NA	putative 4-hydroxythreonine-4-phosphate dehydrogenase 2	-1.19406	0.000155939
JMRS01_260036	NA	Transcriptional regulator, GntR family	-1.31599	0.000300784
JMRS01_260037	ilvD	Putative dihydroxy-acid dehydratase	-1.2024	6.13366e-05
JMRS01_260040	rpoH	RNA polymerase, sigma 32 (sigma H) factor	-1.57688	2.21845e-06
JMRS01_260041	NA	Conserved protein of unknown function	-2.40136	1.83056e-08
JMRS01_260043	NA	Fatty acid desaturase	1.0699	7.21103e-05
JMRS01_260046	NA	DUF4375 domain-containing protein	1.55031	0.000893425
JMRS01_260047	NA	conserved protein of unknown function	1.22136	0.00225089
JMRS01_260049	NA	diguanylate cyclase	1.51369	6.57769e-05
JMRS01_260050	NA	protein SCO1	1.303	5.69143e-06
JMRS01_260054	NA	putative transmembrane protein	-1.22906	0.00315032
JMRS01_260062	trmL	tRNA (cytidine/uridine-2'-O)-ribose methyltransferase	-1.87676	1.08382e-06
JMRS01_260063	NA	conserved exported protein of unknown function	-1.17358	9.70092e-05
JMRS01_260067	NA	protein of unknown function	-1.19151	3.26855e-05
JMRS01_260073	NA	translocation and assembly module TamA	1.14215	3.99969e-05
JMRS01_260074	NA	translocation and assembly module TamB	1.78137	5.45046e-06
JMRS01_260075	NA	conserved protein of unknown function	1.16337	0.0263158
JMRS01_260101	NA	Tail sheath protein	1.0724	0.0221075
JMRS01_260105	NA	Tail protein	1.04073	0.000100917
JMRS01_260113	NA	protein of unknown function	1.12747	0.000424722
JMRS01_260116	NA	conserved protein of unknown function	1.2909	0.00134921
JMRS01_260123	NA	conserved protein of unknown function	-1.28094	0.0126466
JMRS01_260175	NA	conserved protein of unknown function	-1.41787	2.60742e-06
JMRS01_260176	NA	Conserved protein of unknown function	-1.1187	7.86597e-05
JMRS01_260177	nadC	putative nicotinate-nucleotide pyrophosphorylase [carboxylating]	-2.5426	5.44496e-06
JMRS01_260178	NA	conserved protein of unknown function	1.28749	1.62547e-05
JMRS01_260179	NA	Diguanylate cyclase	-1.19407	1.66729e-05
JMRS01_260188	NA	LysR family transcriptional regulator	1.39947	0.000393936
JMRS01_260193	modB	Molybdenum transport system permease protein ModB	1.19486	0.000111204
JMRS01_260209	nrdA	Ribonucleoside-diphosphate reductase subunit alpha	-1.44859	4.23177e-05
JMRS01_290016	NA	conserved protein of unknown function	-1.13574	1.61783e-05
JMRS01_290017	NA	conserved protein of unknown function	-1.28911	0.000347252
JMRS01_290022	NA	exported protein of unknown function	-1.37678	3.15176e-06
JMRS01_290023	NA	conserved protein of unknown function	-1.1712	0.00022756
JMRS01_290024	NA	protein of unknown function	-1.25135	0.00563743
JMRS01_300002	NA	Putative cytochrome P450	-1.8108	1.47803e-05
JMRS01_300003	NA	putative tricarboxylic transport membrane protein	-2.62321	1.07207e-07
JMRS01_300004	NA	IclR family transcriptional regulator	-1.91813	8.73572e-07
JMRS01_300010	agmR	Glycerol metabolism activator	-2.58545	9.8871e-08
JMRS01_300013	NA	DUF2867 domain-containing protein	-1.46977	0.000263251
JMRS01_300026	NA	pilus assembly protein CpaE	1.1024	0.000537129
JMRS01_300027	NA	pilus assembly protein CpaF	1.02792	0.00101919
JMRS01_300028	NA	tight adherence protein B	1.31734	0.000225977
JMRS01_300029	NA	tight adherence protein C	1.0875	0.00186218
JMRS01_300031	NA	DUF3613 domain-containing protein	1.20169	0.000421657
JMRS01_300036	thiL	thiamine monophosphate kinase	1.41363	0.000366734
JMRS01_300043	NA	Chalcone_isomerase domain-containing protein	-1.41051	8.83481e-05
JMRS01_300045	NA	Putative chorismate mutase	-1.1533	0.000233172
JMRS01_300050	NA	Transcriptional regulator	-1.36674	0.000618889
JMRS01_300066	glpR	Putative transcriptional regulator, DeoR family protein	-1.53465	1.95791e-06
JMRS01_300068	NA	protein of unknown function	1.0926	0.0134368
JMRS01_300082	rpsK	30S ribosomal subunit protein S11	1.07341	0.0029054
JMRS01_300083	rpsD	30S ribosomal subunit protein S4	1.02796	0.0021718
JMRS01_300088	NA	Alkylhydroperoxidase	1.00477	0.00432865
JMRS01_300097	NA	Molecular chaperone, HSP70 class	-2.00203	4.82359e-06
JMRS01_310016	NA	Putative cyclase	1.07926	0.00277322
JMRS01_310017	NA	Cupin 2 conserved barrel domain protein	1.15193	0.046695
JMRS01_310020	NA	Putative short-chain dehydrogenase/reductase SDR	1.01898	0.00146966
JMRS01_310023	nemR	HTH-type transcriptional repressor NemR	-2.28404	2.28209e-07
JMRS01_310025	NA	Type 1 glutamine amidotransferase domain-containing protein	-2.22443	3.57801e-09
JMRS01_310026	NA	Alcohol dehydrogenase	-1.32428	8.87519e-07
JMRS01_310031	NA	5-carboxymethyl-2-hydroxymuconate Delta-isomerase	-1.18934	0.000238593
JMRS01_310032	NA	GntR family transcriptional regulator, carbon starvation induced regulator	-1.37468	4.51209e-07
JMRS01_310033	NA	chromate reductase, NAD(P)H dehydrogenase (quinone)	-1.21733	0.000143581
JMRS01_310035	gucD	Alpha-ketoglutaric semialdehyde dehydrogenase	-1.12995	0.0015069
JMRS01_310051	NA	protein of unknown function	1.56115	0.0156515
JMRS01_310065	NA	Porin	-1.27844	6.98095e-05
JMRS01_310070	NA	membrane protein of unknown function	1.16028	0.00062852
JMRS01_320001	NA	protein of unknown function	1.24716	0.00523817
JMRS01_320005	NA	Putative multicopper oxidase type 3	-1.05854	0.00185286
JMRS01_320018	NA	ATP-dependent RNA helicase RhlE	1.12474	8.1259e-05
JMRS01_320030	NA	protein of unknown function	-1.26765	0.00109658
JMRS01_320070	NA	Uncharacterized oxidoreductase MT1177	-1.55217	0.00058266
JMRS01_320074	NA	outer membrane protein, heavy metal efflux system	1.04666	0.00733628
JMRS01_320080	NA	membrane protein required for colicin V production	1.67956	9.8709e-07
JMRS01_320081	NA	DedD protein	1.36177	1.84241e-06
JMRS01_320084	NA	outer membrane lipoprotein SlyB	-1.394	2.47002e-05
JMRS01_320085	ppnP	Pyrimidine/purine nucleoside phosphorylase	-1.11215	5.05783e-05
JMRS01_320090	proV	glycine betaine ABC transporter ATP binding subunit ProV	2.40179	1.28896e-05
JMRS01_320091	proW	glycine betaine ABC transporter membrane subunit ProW	2.29629	1.97876e-05
JMRS01_320092	proX	glycine betaine ABC transporter periplasmic binding protein ProX	2.06124	0.000160725
JMRS01_320093	proX	glycine betaine ABC transporter periplasmic binding protein ProX	2.91093	1.03472e-06
JMRS01_320094	proX	glycine betaine ABC transporter periplasmic binding protein ProX	2.60514	3.16142e-07
JMRS01_320096	NA	chemotaxis protein CheX	-1.02286	0.000641766
JMRS01_320097	NA	conserved protein of unknown function	1.06113	0.0450956
JMRS01_320098	NA	MarR family transcriptional regulator, transcriptional regulator for hemolysin	-1.09149	0.00162385
JMRS01_320102	fumA	Fumarate hydratase class I	-1.93521	3.9737e-07
JMRS01_320108	NA	Cytokinin riboside 5'-monophosphate phosphoribohydrolase	1.17215	9.68205e-05
JMRS01_320110	NA	multicomponent K+:H+ antiporter subunit G	1.28645	0.00317353
JMRS01_320133	NA	Outer membrane receptor for monomeric catechols-like protein	1.26829	0.00148026
JMRS01_320141	NA	SnoaL-like domain-containing protein	1.61829	0.00452981
JMRS01_320147	NA	Acyl-CoA dehydrogenase	-1.1367	5.82549e-05
JMRS01_320158	NA	Short-chain dehydrogenase/reductase SDR	-1.29137	8.09841e-06
JMRS01_320168	NA	conserved protein of unknown function	-2.46863	5.59825e-07
JMRS01_320169	NA	Ketosteroid isomerase	-2.34004	6.03304e-08
JMRS01_320170	NA	Beta-lactamase domain protein	-1.00616	0.000154892
JMRS01_320199	NA	protein of unknown function	-1.0842	0.0410673
JMRS01_320201	NA	putative tricarboxylic transport membrane protein	-2.23941	4.17896e-06
JMRS01_320211	NA	putative tricarboxylic transport membrane protein	1.11668	0.000925699
JMRS01_320213	NA	LysR family transcriptional regulator	1.2827	5.57348e-05
JMRS01_320214	NA	LuxR family transcriptional regulator	-2.35455	1.10179e-06
JMRS01_320215	fadA	Putative acetyl-CoA acetyltransferase	-2.4569	4.8705e-07
JMRS01_320225	ipdE	Acyl-CoA dehydrogenase IpdE1	1.11958	0.0152317
JMRS01_330024	NA	conserved protein of unknown function	-1.24785	5.41406e-06
JMRS01_330026	NA	MFS transporter	-1.67332	3.32948e-06
JMRS01_330036	NA	membrane fusion protein, multidrug efflux system	-1.08875	2.9057e-05
JMRS01_330039	NA	hydroxysqualene dehydroxylase	1.54188	0.000252476
JMRS01_330040	NA	putative tricarboxylic transport membrane protein	-1.35327	0.0208666
JMRS01_330045	NA	Transcriptional regulator, LysR family	1.27257	0.00410733
JMRS01_330061	NA	branched-chain amino acid transport system permease protein	1.11471	0.00345073
JMRS01_330069	acsA	Acetoacetyl-coenzyme A synthetase	-1.08282	0.000250078
JMRS01_330073	NA	putative tricarboxylic transport membrane protein	-1.63593	0.000107194
JMRS01_330076	NA	two-component system, OmpR family, sensor histidine kinase TctE	1.70581	0.00124765
JMRS01_330081	rsuA	Ribosomal small subunit pseudouridine synthase A	-1.07558	2.02641e-05
JMRS01_340002	NA	multidrug resistance protein, MATE family	1.14314	4.51866e-05
JMRS01_340006	NA	membrane protein of unknown function	-1.11749	0.000673357
JMRS01_340010	ansB	Putative L-asparaginase type II	-3.02083	2.79804e-09
JMRS01_340028	NA	UspA domain protein	-1.04437	4.40793e-05
JMRS01_340038	NA	Signal peptide protein	2.00037	1.88045e-06
JMRS01_340059	rpoB	RNA polymerase subunit beta	-1.20172	0.00276989
JMRS01_340061	rplJ	50S ribosomal protein L10	-1.29809	4.73226e-05
JMRS01_340062	rplA	50S ribosomal subunit protein L1	-1.26774	1.00423e-05
JMRS01_340063	rplK	50S ribosomal subunit protein L11	-1.57435	8.3768e-07
JMRS01_340066	tufB	translation elongation factor Tu 2	-1.07754	6.36904e-05
JMRS01_340075	NA	Teicoplanin resistance protein VanZ	1.32966	5.71643e-05
JMRS01_340076	NA	Protoporphyrinogen IX oxidase	1.08434	0.000119067
JMRS01_340085	NA	phospholipid/cholesterol/gamma-HCH transport system permease protein	1.06587	2.68374e-05
JMRS01_340099	NA	Hydrolase_4 domain-containing protein	-1.83919	5.65174e-06
JMRS01_340107	NA	conserved protein of unknown function	-1.42018	8.2671e-06
JMRS01_340108	NA	conserved membrane protein of unknown function	-1.20417	6.48424e-05
JMRS01_340124	NA	Lysine exporter protein (LYSE/YGGA)	1.82655	0.00091078
JMRS01_340136	NA	putative DSBA oxidoreductase	-1.22548	0.0304532
JMRS01_340138	NA	protein of unknown function	1.68067	0.000239881
JMRS01_350003	gudD	D-glucarate dehydratase	1.10774	0.000489895
JMRS01_350008	NA	putative tricarboxylic transport membrane protein	1.30294	7.0156e-06
JMRS01_350010	NA	GntR family transcriptional regulator, transcriptional repressor for pyruvate dehydrogenase complex	1.25245	5.73807e-05
JMRS01_350011	gudD	putative glucarate dehydratase	1.48215	1.7136e-06
JMRS01_350012	NA	putative tricarboxylic transport membrane protein	1.46192	4.37645e-05
JMRS01_350013	garD	hypothetical protein	1.13922	7.30694e-05
JMRS01_350017	NA	branched-chain amino acid transport system substrate-binding protein	-2.2996	6.70735e-08
JMRS01_350018	NA	branched-chain amino acid transport system permease protein	-2.12464	1.7104e-06
JMRS01_350019	livG	branched chain amino acid/phenylalanine ABC transporter ATP binding subunit LivG	-2.31868	4.41453e-05
JMRS01_350020	livF	branched chain amino acid/phenylalanine ABC transporter ATP binding subunit LivF	-1.72379	0.000233964
JMRS01_350023	NA	dehydrogenase/reductase SDR family member 1	-1.05112	0.00177283
JMRS01_350048	NA	LysR family transcriptional regulator, cell division regulator	-1.54547	1.42898e-06
JMRS01_350052	NA	putative tricarboxylic transport membrane protein	-1.6526	1.95361e-06
JMRS01_350059	NA	ProP effector (ProQ)	-1.67863	4.75041e-07
JMRS01_350061	qheDH	Quinohemoprotein alcohol dehydrogenase	-1.00127	0.000330461
JMRS01_350063	amiS	putative transporter protein AmiS	-1.51977	0.000382156
JMRS01_350068	NA	Pyridoxal phosphate homeostasis protein	-1.15308	0.00894718
JMRS01_350075	bioB	biotin synthase	-2.68093	8.66572e-07
JMRS01_350076	NA	Porin Gram-negative type	3.04925	2.67979e-07
JMRS01_360002	NA	outer membrane protein, multidrug efflux system	-1.17193	0.00585995
JMRS01_360004	NA	membrane fusion protein, multidrug efflux system	-2.62941	7.9882e-08
JMRS01_360005	soxR	HTH-type transcriptional activator SoxR homolog	-2.76947	2.01835e-06
JMRS01_360012	hutU	Urocanate hydratase	-1.28579	0.000205095
JMRS01_360013	NA	nucleobase:cation symporter-1, NCS1 family	-2.54046	1.1748e-08
JMRS01_360019	NA	NitT/TauT family transport system permease protein	-1.76819	4.01447e-06
JMRS01_360020	NA	NitT/TauT family transport system substrate-binding protein	-2.94957	7.77885e-09
JMRS01_360021	NA	LysR family transcriptional regulator	-1.10088	0.000641366
JMRS01_360023	NA	Putative acyl-CoA dehydrogenase	-1.02859	0.011315
JMRS01_360026	NA	Aminotransferase class-III	-1.97355	2.45849e-06
JMRS01_360030	NA	DegT/DnrJ/EryC1/StrS aminotransferase	1.65254	0.000605904
JMRS01_360031	NA	undecaprenyl phosphate-alpha-L-ara4N flippase subunit ArnE	1.50799	0.00210273
JMRS01_360032	NA	undecaprenyl phosphate-alpha-L-ara4N flippase subunit ArnE	1.21463	0.000401306
JMRS01_360033	NA	carboxylesterase	1.32203	0.00643921
JMRS01_360034	NA	2-hydroxy-3-keto-5-methylthiopentenyl-1-phosphate phosphatase	1.02298	0.0266062
JMRS01_360035	NA	Secretion protein HlyD family protein	1.19122	0.0043682
JMRS01_360036	NA	putative ABC transport system ATP-binding protein	1.39614	0.00157349
JMRS01_360037	NA	membrane protein of unknown function	1.57153	0.000185643
JMRS01_360043	trpB	Tryptophan synthase beta chain 2	-1.41081	1.0539e-05
JMRS01_360053	NA	Methionine synthase	-1.2041	1.17468e-05
JMRS01_360055	NA	conserved membrane protein of unknown function	1.15551	0.000912636
JMRS01_360066	NA	Glycerate kinase	-1.29803	7.15e-06
JMRS01_360067	ilvE	Branched-chain-amino-acid aminotransferase	-1.52371	3.26967e-06
JMRS01_360072	NA	glycosyltransferase 2 family protein	1.44659	1.0979e-05
JMRS01_360074	NA	Glycosyltransferase	1.14726	2.17809e-05
JMRS01_360075	NA	Uncharacterized 37.6 kDa protein in cld 5'region	-1.59305	2.29591e-07
JMRS01_360081	NA	drug/metabolite transporter, DME family	2.61351	8.73935e-08
JMRS01_360082	NA	metalloendopeptidase OMA1, mitochondrial	1.08316	4.64258e-05
JMRS01_360084	boxR	XRE family transcriptional regulator, aerobic/anaerobic benzoate catabolism transcriptional regulator	-1.82704	9.03512e-07
JMRS01_360086	boxD	3,4-dehydroadipyl-CoA semialdehyde dehydrogenase	-2.81833	7.56111e-08
JMRS01_360087	bclA	Benzoate--CoA ligase	-2.30915	1.40004e-08
JMRS01_360088	NA	branched-chain amino acid transport system substrate-binding protein	-1.92134	5.81153e-08
JMRS01_360089	NA	branched-chain amino acid transport system permease protein	-1.22914	7.3983e-05
JMRS01_360096	rutG	Putative pyrimidine permease	-2.33392	2.75157e-08
JMRS01_360112	NA	Transcriptional regulator, LysR family	-1.67318	5.28955e-06
JMRS01_360114	pckG	Phosphoenolpyruvate carboxykinase [GTP]	-2.00185	9.53271e-08
JMRS01_360116	NA	Band 7 protein	-1.98369	7.38602e-06
JMRS01_360118	boxC	Benzoyl-CoA-dihydrodiol lyase	-2.51196	4.53399e-09
JMRS01_360119	boxB	Benzoyl-CoA oxygenase component B	-1.72234	4.92472e-06
JMRS01_360120	boxA	Benzoyl-CoA oxygenase component A	-1.2939	0.000684725
JMRS01_360122	NA	aspartate racemase	-2.13242	8.31307e-06
JMRS01_360123	gltI	Glutamate/aspartate import solute-binding protein	-2.28188	5.29291e-07
JMRS01_360124	dadA	D-amino acid dehydrogenase 2	-1.35504	4.69915e-05
JMRS01_360136	NA	conserved protein of unknown function	1.51666	0.000580611
JMRS01_360137	NA	Putative RNA polymerase sigma-24 factor, ECF subfamily	1.14001	0.000116172
JMRS01_360141	NA	protein of unknown function	1.30085	0.00204975
JMRS01_360142	NA	putative aldolase class 2 protein PA3430	-2.59894	4.62239e-06
JMRS01_360143	parB	putative chromosome-partitioning protein ParB	-1.2641	1.07868e-05
JMRS01_360161	NA	protein of unknown function	-1.54147	0.00494954
JMRS01_360163	NA	Efflux transporter, RND family, MFP subunit	-3.77585	1.38296e-06
JMRS01_360164	NA	heavy metal efflux system protein	-4.51043	2.80088e-09
JMRS01_360165	NA	outer membrane protein, heavy metal efflux system	-3.52485	7.91448e-07
JMRS01_360169	NA	YkgJ family cysteine cluster protein	-3.35699	2.83499e-08
JMRS01_360172	dnaN	beta sliding clamp	-1.56913	7.68392e-08
JMRS01_360176	NA	protein of unknown function	-1.04196	0.0192679
JMRS01_360177	rpmH	50S ribosomal subunit protein L34	-1.22592	1.64589e-05
JMRS01_360187	NA	Putative extracellular ligand-binding receptor	-1.18159	3.4867e-05
JMRS01_360199	NA	membrane protein of unknown function	-2.31934	2.17155e-07
JMRS01_360201	cycA	D-serine/alanine/glycine/:H(+)symporter	1.13332	2.47219e-05
JMRS01_360203	NA	conserved protein of unknown function	-1.10322	0.00131811
JMRS01_360204	argC	N-acetyl-gamma-glutamyl-phosphate reductase	-2.63268	3.27422e-09
JMRS01_360208	NA	membrane protein of unknown function	-2.68961	8.86721e-09
JMRS01_360209	NA	MerR family transcriptional regulator	-1.11719	0.000459533
JMRS01_360213	pyrF	Orotidine 5'-phosphate decarboxylase	1.11021	7.95088e-06
JMRS01_360214	NA	LysR family transcriptional regulator, hypochlorite-specific transcription factor HypT	1.26263	0.000121358
JMRS01_360218	uvrA	excision nuclease subunit A	-1.65702	2.10383e-07
JMRS01_360221	NA	FHA domain containing protein	-2.10158	8.4557e-07
JMRS01_360222	NA	type IV pilus assembly protein PilA	1.2982	5.12664e-05
JMRS01_360223	NA	conserved membrane protein of unknown function	-1.44202	6.10409e-05
JMRS01_360224	NA	dolichol-phosphate hexosyltransferase	-1.47984	5.59062e-06
JMRS01_360225	NA	Class I SAM-dependent methyltransferase	-1.177	4.8362e-06
JMRS01_360236	NA	transposase	1.06728	0.000423092
JMRS01_360260	NA	Branched-chain amino acid transport	1.07906	0.0262814
JMRS01_360261	NA	conserved protein of unknown function	-1.07262	0.0186625
JMRS01_360262	pgk	phosphoglycerate kinase	-1.96072	9.57723e-08
JMRS01_360263	NA	Cyclic nucleotide-binding protein	-1.42029	1.09786e-05
JMRS01_360264	NA	conserved protein of unknown function	-1.089	0.000544716
JMRS01_360269	NA	Short-chain dehydrogenase	1.27755	4.53919e-05
JMRS01_360271	NA	RNA-binding protein	1.0441	0.000497975
JMRS01_360273	metXS	Homoserine O-succinyltransferase	1.25563	3.51077e-06
JMRS01_360274	NA	Methionine biosynthesis protein MetW	1.10783	0.000217172
JMRS01_360285	NA	DUF2061 domain-containing protein	-1.45585	5.93615e-07
JMRS01_360288	NA	DMT transporter permease	1.14377	0.0133739
JMRS01_360308	putP	proline:Na(+) symporter	-1.21844	8.33358e-06
JMRS01_360309	NA	Putative peptidoglycan glycosyltransferase	-1.95729	3.23299e-07
JMRS01_360310	gpx	Putative glutathione peroxidase	-1.891	1.4578e-05
JMRS01_360312	NA	putative quercetin 2,3-dioxygenase PA2418	-1.21711	0.000118346
JMRS01_360314	NA	Alcohol dehydrogenase zinc-binding domain protein	-1.22434	6.99246e-06
JMRS01_360319	NA	putative NACHT family-like protein NTPase	-1.46244	0.00014105
JMRS01_360321	narK	putative nitrate/nitrite antiporter NarK1	2.19535	3.21187e-05
JMRS01_360322	narK	nitrate:nitrite antiporter NarK	3.47704	2.42911e-05
JMRS01_360330	NA	protein of unknown function	1.35052	0.00168695
JMRS01_360339	NA	conserved exported protein of unknown function	-2.00046	3.78476e-07
JMRS01_360346	NA	Putative extracellular solute-binding protein, family 1	-1.49806	6.57877e-06
JMRS01_360348	NA	putative tricarboxylic transport membrane protein	-3.45152	2.40435e-08
JMRS01_360357	NA	conserved protein of unknown function	-1.68859	2.62476e-06
JMRS01_360358	NA	Beta-lactamase	-1.38306	0.00192948
JMRS01_360359	NA	putative tricarboxylic transport membrane protein	-1.23602	0.00165539
JMRS01_360362	NA	Putative sigma 54 modulation protein/ribosomal protein S30EA	-1.42241	0.000356544
JMRS01_360366	NA	conserved exported protein of unknown function	-1.23542	2.02637e-05
JMRS01_360370	NA	biopolymer transport protein ExbB	1.66292	7.85041e-07
JMRS01_360371	NA	biopolymer transport protein ExbD	1.61692	9.72901e-07
JMRS01_360381	NA	Putative nucleotidyl transferase	-1.99192	1.43695e-05
JMRS01_360388	NA	PAP2 (Acid phosphatase) superfamily protein-like protein	-1.22122	0.00243718
JMRS01_360395	NA	Cupin domain-containing protein	-1.89844	6.81226e-05
JMRS01_360396	NA	Hydrolase	-1.75685	5.39072e-07
JMRS01_360400	NA	adenosylhomocysteine nucleosidase	-1.57243	1.89759e-05
JMRS01_360401	NA	Short-chain dehydrogenase/reductase SDR	-3.74372	3.34309e-07
JMRS01_360402	NA	Transcriptional regulator, IclR family	-3.91717	4.63681e-09
JMRS01_360403	NA	Short-chain dehydrogenase	-3.72941	1.31837e-07
JMRS01_360404	NA	putative 2-ketoarginine decarboxylase AruI	-2.19073	3.17807e-06
JMRS01_360405	NA	Aldehyde Dehydrogenase	-2.47555	4.52249e-05
JMRS01_360406	NA	Glyoxalase	-1.27793	0.0014988
JMRS01_360407	NA	putative tricarboxylic transport membrane protein	-1.59532	0.00545581
JMRS01_360408	NA	conserved protein of unknown function	-1.47359	0.0128552
JMRS01_360413	corA	Magnesium transport protein CorA	-1.4358	5.54801e-06
JMRS01_370016	NA	putative thioredoxin	-1.51538	6.31528e-07
JMRS01_370019	NA	RHH_4 domain-containing protein	-2.25114	7.67333e-08
JMRS01_370030	NA	Glutamate/cysteine ligase	-1.26303	9.57642e-06
JMRS01_370031	kup	putative potassium transport system protein kup	-1.00925	0.000703341
JMRS01_380001	NA	heme o synthase	1.04346	0.000327505
JMRS01_380003	NA	Putative cytochrome c class I	1.3338	0.0108297
JMRS01_380013	smc	Chromosome partition protein Smc	1.32245	6.83664e-06
JMRS01_380014	ynfA	putative transporter YnfA	-1.12363	0.000975559
JMRS01_380015	NA	diguanylate cyclase	1.16715	2.29516e-05
JMRS01_380023	NA	conserved protein of unknown function	1.41175	0.000154562
JMRS01_380051	NA	peptide-methionine (R)-S-oxide reductase	-1.00492	0.00911175
JMRS01_380053	NA	peptide-methionine (S)-S-oxide reductase	-1.27029	0.0150334
JMRS01_380073	uvrB	excision nuclease subunit B	-1.51229	2.66538e-06
JMRS01_380078	NA	protein of unknown function	1.24778	0.00523207
JMRS01_380094	NA	AsnC family transcriptional regulator	-1.89453	5.29254e-06
JMRS01_380113	NA	capsular polysaccharide export protein	1.27583	0.0014317
JMRS01_380115	NA	Short-subunit dehydrogenase	1.31305	0.0167486
JMRS01_380117	NA	2-oxo acid dehydrogenase subunit E2	1.65532	4.86869e-05
JMRS01_380118	NA	Aminotransferase class I/II-fold pyridoxal phosphate-dependent enzyme	1.3449	3.05659e-05
JMRS01_380122	mmsA	Methylmalonate-semialdehyde dehydrogenase [acylating]	-1.65187	0.00149252
JMRS01_380130	NA	Saccharopine dehydrogenase	-1.45685	2.69389e-05
JMRS01_380131	NA	Aldehyde dehydrogenase (NAD(+))	-1.97328	1.4953e-06
JMRS01_380139	NA	Cupin 2, conserved barrel	-1.1911	0.000124482
JMRS01_380141	NA	DNA-binding transcriptional regulator, MocR family, contains an aminotransferase domain	-1.19081	1.9265e-05
JMRS01_380144	NA	tRNA 2-selenouridine synthase	1.68134	2.2568e-06
JMRS01_380145	NA	protein of unknown function	1.16461	0.000137567
JMRS01_380152	NA	protein of unknown function	-2.88916	4.86899e-06
JMRS01_380153	NA	DUF192 domain-containing protein	-1.94393	6.70905e-07
JMRS01_380159	NA	conserved protein of unknown function	-1.13257	0.000337242
JMRS01_380160	NA	protein of unknown function	-1.36241	0.000342168
JMRS01_390012	NA	TIGR03749 family integrating conjugative element protein	1.04469	0.00253775
JMRS01_390013	NA	conserved protein of unknown function	1.38795	0.0070042
JMRS01_390019	NA	conserved membrane protein of unknown function	1.42207	0.0108041
JMRS01_390024	dnaE	Error-prone DNA polymerase	1.29098	3.2685e-05
JMRS01_390025	imuB	protein ImuB	1.29803	8.19193e-05
JMRS01_390026	imuA	protein ImuA	1.10358	0.000161033
JMRS01_390034	NA	Putative sulfatase	-1.04301	0.000270781
JMRS01_390040	NA	Phosphatase PAP2 family protein	-2.25377	1.97012e-05
JMRS01_390051	NA	lipid A ethanolaminephosphotransferase	-1.28535	7.9044e-06
JMRS01_390052	NA	protein of unknown function	-1.19662	0.00010731
JMRS01_390057	NA	Lytic transglycosylase domain-containing protein	1.93463	0.0378
JMRS01_390066	NA	protein of unknown function	-1.19941	0.000249425
JMRS01_390083	NA	conserved protein of unknown function	1.40296	1.24705e-05
JMRS01_400005	NA	DNA-3-methyladenine glycosylase II	1.32733	0.000115448
JMRS01_400006	cysS	cysteine--tRNA ligase	1.19387	3.89078e-05
JMRS01_400009	ppiB	peptidyl-prolyl cis-trans isomerase B	-1.46877	1.59727e-06
JMRS01_400017	fbp	FK506-binding protein	-1.31328	2.73586e-06
JMRS01_400020	NA	DUF4212 domain-containing protein	1.24764	0.00118735
JMRS01_400024	NA	putative transmembrane protein	-2.32632	1.06796e-05
JMRS01_400027	hmuV	Hemin import ATP-binding protein HmuV	4.01298	1.789e-08
JMRS01_400028	hmuU	Hemin transport system permease protein HmuU	4.55974	7.48114e-07
JMRS01_400029	hmuT	iron complex transport system substrate-binding protein	3.72795	1.96538e-10
JMRS01_400030	hmuS	putative hemin transport protein	4.69231	2.06839e-08
JMRS01_400031	NA	conserved protein of unknown function	4.05955	1.45422e-06
JMRS01_400032	hmuR	Putative hemin receptor HmuR	2.76003	7.75952e-08
JMRS01_400036	bfr	bacterioferritin	-1.56189	3.22806e-06
JMRS01_410012	dapA	4-hydroxy-tetrahydrodipicolinate synthase	-3.50154	1.07163e-09
JMRS01_410013	bamC	Outer membrane protein assembly factor BamC	-1.5049	1.8968e-05
JMRS01_410016	NA	conserved membrane protein of unknown function	1.06423	0.00031474
JMRS01_410017	NA	WYL domain-containing protein	1.04109	0.000222223
JMRS01_410019	NA	Thiamine biosynthesis protein ThiF	1.6601	4.57046e-05
JMRS01_410020	NA	competence protein ComEC	1.02536	0.000610247
JMRS01_410021	NA	transposase	1.37662	0.00206307
JMRS01_410022	NA	conserved protein of unknown function	1.08488	0.0135275
JMRS01_410030	NA	Transcriptional regulator	-1.66456	1.23408e-05
JMRS01_410031	NA	protein of unknown function	1.01468	0.000236539
JMRS01_410053	NA	MBL fold metallo-hydrolase	1.2685	6.18369e-06
JMRS01_410055	NA	conserved protein of unknown function	1.45825	0.000212654
JMRS01_420019	NA	protein of unknown function	-1.28643	7.6452e-05
JMRS01_420020	NA	protein of unknown function	1.33263	0.000171349
JMRS01_420028	NA	protein of unknown function	1.11334	0.0028637
JMRS01_430009	NA	conserved protein of unknown function	1.27593	0.000477253
JMRS01_430016	NA	RNA polymerase sigma-70 factor, ECF subfamily	1.35975	1.40597e-05
JMRS01_430017	NA	Anti-FecI sigma factor, FecR	1.43049	5.55161e-06
JMRS01_430019	NA	conserved membrane protein of unknown function	1.00408	0.0416816
JMRS01_430031	NA	polar amino acid transport system permease protein	1.06742	0.000852356
JMRS01_430033	NA	Putative amino acid ABC transporter ATP-binding protein	1.35607	0.00255308
JMRS01_430035	garD	putative galactarate dehydratase (L-threo-forming)	1.49142	2.85593e-05
JMRS01_430036	NA	Fumarylacetoacetate hydrolase	1.15325	0.00564285
JMRS01_440001	NA	protein of unknown function	1.03479	8.91603e-05
JMRS01_440003	NA	putative tricarboxylic transport membrane protein	-1.02154	0.0031097
JMRS01_440004	NA	alpha-ketoglutarate-dependent sulfate ester dioxygenase	1.41674	6.63569e-06
JMRS01_440007	NA	urea transport system permease protein	1.18395	0.0441082
JMRS01_440038	NA	PIN domain-containing protein	1.03497	0.00180496
JMRS01_440040	csaA	putative chaperone CsaA	1.13229	0.000212865
JMRS01_440046	rpoN	RNA polymerase sigma-54 factor	1.49654	2.9925e-05
JMRS01_440048	lptB	lipopolysaccharide transport system ATP binding protein LptB	1.19721	2.11919e-05
JMRS01_450004	NA	conserved protein of unknown function	-1.14775	0.00363934
JMRS01_450009	NA	conserved protein of unknown function	-1.30842	0.000581056
JMRS01_450015	NA	transposase	-1.11823	0.000297575
JMRS01_450023	NA	protein of unknown function	-1.64098	0.000158623
JMRS01_450024	NA	Response regulator receiver protein	-1.75654	8.07504e-06
JMRS01_450025	NA	Response regulator receiver protein	-1.21176	4.54643e-05
JMRS01_450028	NA	protein of unknown function	-1.16165	0.00093625
JMRS01_450029	NA	protein of unknown function	-1.36793	0.0110135
JMRS01_450030	NA	ErfK/YbiS/YcfS/YnhG family protein	-1.02487	0.000668335
JMRS01_450031	NA	TPR repeat-containing protein	-1.90871	4.29518e-06
JMRS01_460006	NA	pilus assembly protein Flp/PilA	1.25341	0.016251
JMRS01_460010	NA	pilus assembly protein CpaE	1.14717	0.00178662
JMRS01_490006	NA	Biotin carboxylase	-1.32199	1.30856e-05
JMRS01_510008	NA	outer-membrane receptor for ferric coprogen and ferric-rhodotorulic acid	1.1163	0.000379152
JMRS01_510009	NA	conserved membrane protein of unknown function	1.99815	0.000107931
JMRS01_510010	NA	PepSY-associated TM helix domain protein	1.49261	2.01678e-06
JMRS01_510011	NA	conserved membrane protein of unknown function	1.96885	0.000129634
JMRS01_510013	macB	ABC-type tripartite efflux pump ATP binding/membrane subunit	1.18579	2.67113e-05
JMRS01_510019	NA	Diguanylate cyclase (GGDEF) domain	1.33715	1.68178e-05
JMRS01_510022	NA	threonine aldolase	1.33506	4.12473e-05
JMRS01_520003	NA	Putative glyoxalase	1.22279	2.65019e-05
JMRS01_520021	NA	heptose-I-phosphate ethanolaminephosphotransferase	1.28564	5.88007e-06
JMRS01_520029	NA	protein of unknown function	-1.2781	2.35123e-05
JMRS01_520030	NA	protein of unknown function	-1.0342	0.00102161
JMRS01_520037	NA	conserved exported protein of unknown function	-1.33368	0.0183672
JMRS01_520053	NA	protein of unknown function	1.19513	0.00789847
JMRS01_520054	NA	transposase	1.20737	0.000276364
JMRS01_520058	NA	Hemerythrin-like metal-binding protein	1.40303	0.000923266
JMRS01_520063	pht	putative 4,5-dihydroxyphthalate dehydrogenase	1.35932	1.15498e-05
JMRS01_520095	NA	transposase	1.08829	0.00583607
JMRS01_520102	NA	LmbE family protein	1.09767	0.000337541
JMRS01_520103	NA	Putative polysaccharide pyruvyl transferase	1.00145	0.00022209
JMRS01_520104	NA	Glycosyl transferase group 1	1.38796	2.4371e-05
JMRS01_520105	NA	conserved protein of unknown function	1.57541	0.000488552
JMRS01_520106	NA	protein of unknown function	1.20422	0.00210175
JMRS01_530019	NA	protein of unknown function	-1.66564	1.11116e-05
JMRS01_530020	metY	O-acetyl-L-homoserine sulfhydrylase	-1.31012	3.1721e-06
JMRS01_530036	NA	conserved protein of unknown function	1.04297	0.000317249
JMRS01_530045	NA	Phosphoribosyltransferase	1.31542	9.00351e-05
JMRS01_530046	purA	adenylosuccinate synthetase	1.07468	0.000864714
JMRS01_530048	yjeT	DUF2065 domain-containing protein YjeT	1.23192	0.0095365
JMRS01_530051	hflX	ribosome rescue factor HflX	1.12883	6.56614e-05
JMRS01_530061	ndk	nucleoside diphosphate kinase	-1.36103	5.485e-06
JMRS01_530065	NA	RNA-directed DNA polymerase	1.07977	0.000986702
JMRS01_540005	oprM	Outer membrane protein OprM	1.0531	0.00435331
JMRS01_540015	rpmE	50S ribosomal protein L31 type B	-1.77371	3.61371e-07
JMRS01_540028	glmM	phosphoglucosamine mutase	-1.71428	2.5461e-06
JMRS01_540033	NA	Glycosyltransferase	1.37625	2.06173e-05
JMRS01_540037	carB	carbamoyl phosphate synthetase subunit beta	1.19627	0.000193417
JMRS01_540040	NA	RNA-directed DNA polymerase	1.29972	4.65572e-05
JMRS01_550016	aroQ	3-dehydroquinate dehydratase	-1.3448	5.72569e-06
JMRS01_550017	NA	conserved exported protein of unknown function	-2.21308	1.16515e-05
JMRS01_550021	NA	conserved protein of unknown function	-2.46131	1.05108e-07
JMRS01_550023	NA	Peptidase M23	-1.06106	2.54924e-05
JMRS01_550028	dapdh	Meso-diaminopimelate D-dehydrogenase	-1.56405	9.69464e-06
JMRS01_550030	truC	tRNA pseudouridine synthase C	-2.9596	3.12923e-08
JMRS01_550034	rbgA	Ribosome biogenesis GTPase A	-1.86924	1.04004e-06
JMRS01_550038	gshA	Glutamate--cysteine ligase	-1.60328	5.27393e-07
JMRS01_550042	NA	Ferredoxin	-3.44611	1.35147e-06
JMRS01_550047	ybgC	esterase/thioesterase	-1.25283	0.00141342
JMRS01_560003	NA	release factor H-coupled RctB family protein (Possible pseudogene (https://www.ebi.ac.uk/interpro/entry/InterPro/IPR017510/))	-1.55207	0.00251909
JMRS01_560010	fecA	Fe(3+) dicitrate transport protein FecA	-1.19089	0.00022644
JMRS01_560011	NA	Membrane protein	-1.09235	0.0183737
JMRS01_560012	NA	Glyoxalase	-1.9606	4.39427e-06
JMRS01_560022	NA	Transcriptional regulator, MarR family with acetyltransferase activity	-2.45755	1.41181e-07
JMRS01_560028	bfr	Bacterioferritin	-1.44902	2.44374e-05
JMRS01_560029	ccp	Cytochrome c551 peroxidase	1.27344	1.82169e-06
JMRS01_560030	yhhQ	queuosine precursor transporter	1.02095	2.97822e-05
JMRS01_560034	NA	conserved exported protein of unknown function	-1.45494	5.28887e-07
JMRS01_560038	NA	GntR family transcriptional regulator	1.53331	3.94582e-05
JMRS01_560039	sdhC	succinate dehydrogenase / fumarate reductase, cytochrome b subunit	-1.70471	4.96924e-07
JMRS01_560040	sdhD	succinate:quinone oxidoreductase, membrane protein SdhD	-1.86686	4.55986e-07
JMRS01_560041	sdhA	succinate:quinone oxidoreductase, FAD binding protein	-1.36394	2.51548e-05
JMRS01_560049	NA	conserved exported protein of unknown function	-1.02511	0.0472904
JMRS01_560059	NA	putative tricarboxylic transport membrane protein	-1.23594	3.8317e-05
JMRS01_560063	dlmR	LysR family transcriptional regulator, transcriptional activator for dmlA	-1.56864	0.000507037
JMRS01_560065	leuD	3-isopropylmalate dehydratase small subunit 1	-1.22199	0.00178556
JMRS01_570003	NA	Sensor domain-containing diguanylate cyclase	1.89438	1.10096e-06
JMRS01_580004	mobA	3-hydroxybenzoate 4-monooxygenase	-1.76278	5.00656e-06
JMRS01_580005	NA	MarR family transcriptional regulator, lower aerobic nicotinate degradation pathway regulator	-1.46299	2.74098e-06
JMRS01_580012	NA	putative tricarboxylic transport membrane protein	-1.65532	4.35372e-06
JMRS01_580020	smfA	Fimbria A protein	1.33515	0.00122945
JMRS01_580027	rcsC	two-component system, NarL family, capsular synthesis sensor histidine kinase RcsC	1.155	4.1433e-05
JMRS01_580034	NA	LacI family transcriptional regulator, gluconate utilization system Gnt-I transcriptional repressor	-1.58678	0.000187638
JMRS01_580035	NA	Gluconokinase	-1.05412	0.0105191
JMRS01_580036	NA	Putative tripartite ATP-independent periplasmic transporter, DctQ component	-1.54785	0.00272374
JMRS01_580037	yiaN	Putative TRAP dicarboxylate transporter, DctM subunit	-1.60888	0.000101241
JMRS01_580038	NA	Putative TRAP dicarboxylate transporter, DctP subunit	-1.2629	0.00304288
JMRS01_580045	NA	ATP-binding cassette, subfamily C, bacterial CydD	1.25325	2.59828e-06
JMRS01_580047	NA	ABC transporter substrate-binding protein	-1.066	4.59987e-05
JMRS01_590003	prmA	Ribosomal protein L11 methyltransferase	-1.4269	0.000282877
JMRS01_590004	accC	biotin carboxylase	-1.96348	1.74828e-07
JMRS01_590005	accB	biotin carboxyl carrier protein	-1.12808	1.13113e-05
JMRS01_590011	NA	DUF446 domain-containing protein	-2.44857	8.97914e-08
JMRS01_590020	aroE	Shikimate dehydrogenase (NADP(+))	-1.73152	5.60016e-05
JMRS01_590027	ftsZ	cell division protein FtsZ	1.1488	0.000316464
JMRS01_590028	ftsA	cell division protein FtsA	1.9476	1.41655e-05
JMRS01_590029	ftsQ	Cell division protein FtsQ	1.67354	3.04196e-05
JMRS01_590030	ddlB	D-alanine--D-alanine ligase B	1.2532	0.000368207
JMRS01_590033	ftsW	essential cell division protein FtsW	1.647	3.05854e-06
JMRS01_590034	murD	UDP-N-acetylmuramoylalanine--D-glutamate ligase	1.8888	7.29779e-06
JMRS01_590035	mraY	phospho-N-acetylmuramoyl-pentapeptide- transferase	2.0333	6.86149e-05
JMRS01_590036	murF	UDP-N-acetylmuramoyl-tripeptide--D-alanyl-D-alanine ligase	1.89658	3.8052e-06
JMRS01_590037	murE	UDP-N-acetylmuramoyl-L-alanyl-D-glutamate--2, 6-diaminopimelate ligase	1.77445	3.80827e-06
JMRS01_590038	ftsI	putative peptidoglycan D,D-transpeptidase FtsI	1.4678	1.54052e-05
JMRS01_590039	ftsL	Cell division protein FtsL	1.25373	9.05816e-05
JMRS01_590042	hslU	ATPase component of the HslVU protease	-1.69362	0.000127495
JMRS01_590043	hslV	peptidase component of the HslVU protease	-1.54133	0.00143528
JMRS01_590045	dksA	DnaK suppressor protein	-1.13043	0.000136763
JMRS01_590046	NA	cobalamin biosynthesis protein CobW	-1.13458	0.000634111
JMRS01_590052	NA	putative tricarboxylic transport membrane protein	-1.78917	5.30524e-07
JMRS01_590055	NA	feruloyl-CoA synthase	-1.20977	1.56122e-05
JMRS01_590056	NA	protein of unknown function	-1.35387	0.018216
JMRS01_590057	NA	Putative enoyl-CoA hydratase/isomerase	-1.92389	1.64921e-06
JMRS01_600004	NA	Putative major facilitator superfamily MFS_1	-1.86082	3.44656e-06
JMRS01_600005	NA	conserved protein of unknown function	-2.0158	9.84257e-06
JMRS01_600006	NA	amidase	-1.09339	0.00775043
JMRS01_600007	NA	Transcriptional regulator, LysR family	1.1264	2.29598e-05
JMRS01_600010	NA	conserved protein of unknown function	1.4372	4.34408e-05
JMRS01_600011	NA	Efflux RND transporter periplasmic adaptor subunit	1.47036	6.62946e-05
JMRS01_600012	helA	Putative heavy metal efflux pump, CzcA family	1.44099	6.27681e-05
JMRS01_600013	NA	Putative outer membrane efflux protein	1.77642	6.33776e-06
JMRS01_600023	NA	NAD(P)/FAD-dependent oxidoreductase	-2.9339	6.93366e-10
JMRS01_600025	NA	Enoyl-CoA hydratase	-1.5169	1.63077e-06
JMRS01_600026	NA	conserved protein of unknown function	-2.47535	8.92745e-07
JMRS01_600027	htpX	protease HtpX	-1.6063	3.51787e-07
JMRS01_600028	NA	putative transmembrane protein	-1.08163	7.62324e-05
JMRS01_600032	ocd	Ornithine cyclodeaminase	-1.65193	2.8158e-07
JMRS01_600033	rocF	Arginase	-1.46598	1.33885e-06
JMRS01_600034	gltL	glutamate/aspartate ABC transporter ATP binding subunit	-1.52626	2.52866e-06
JMRS01_600035	gltK	glutamate/aspartate ABC transporter membrane subunit GltK	-1.40809	8.03996e-05
JMRS01_600036	NA	glutamate/aspartate transport system permease protein	-1.78617	1.21813e-06
JMRS01_600037	gltI	glutamate/aspartate ABC transporter periplasmic binding protein	-1.7964	5.01643e-07
JMRS01_600042	NA	2-hydroxyacid dehydrogenase	-1.55479	4.96583e-06
JMRS01_600051	NA	acyl-CoA thioesterase YciA	-1.16511	2.40821e-06
JMRS01_600052	NA	conserved protein of unknown function	-1.3509	8.01456e-05
JMRS01_600057	NA	putative hydrolase	1.14403	0.000702317
JMRS01_600058	fadA	3-ketoacyl-CoA thiolase	1.09868	0.000330762
JMRS01_600064	NA	two-component system, OmpR family, sensor histidine kinase TctE	1.17563	1.43471e-05
JMRS01_600069	NA	protein of unknown function	-1.39306	0.00240714
JMRS01_600075	NA	Glycosyl transferase family 2	-1.47576	2.55311e-05
JMRS01_600076	NA	rhamnosyltransferase	-1.29758	7.0698e-05
JMRS01_600077	NA	conserved membrane protein of unknown function	-1.22495	0.000313625
JMRS01_600080	glyQ	glycine--tRNA ligase subunit alpha	-1.42954	4.5931e-06
JMRS01_600089	coaX	Type III pantothenate kinase	-1.21645	0.000129908
JMRS01_600090	kbp	Potassium binding protein Kbp	1.04461	0.000303323
JMRS01_600103	NA	Lrp/AsnC family transcriptional regulator, leucine-responsive regulatory protein	-2.24514	2.07616e-07
JMRS01_600104	hpd	4-hydroxyphenylpyruvate dioxygenase	-1.54847	2.45284e-06
JMRS01_600109	fadD	Long-chain-fatty-acid--CoA ligase	-1.47729	3.07856e-05
JMRS01_600115	fiu	iron catecholate outer membrane transporter Fiu	3.11736	3.50946e-08
JMRS01_600116	ybiX	PKHD-type hydroxylase YbiX	3.10103	1.01967e-08
JMRS01_600118	NA	outer membrane receptor for ferrienterochelin and colicins	2.54003	2.0871e-07
JMRS01_600119	NA	protein of unknown function	1.7366	0.00402096
JMRS01_600121	NA	5-formyltetrahydrofolate cyclo-ligase	-1.27587	2.14333e-05
JMRS01_600128	NA	Thioredoxin C-3	-1.48551	0.000182273
JMRS01_600130	NA	putative tricarboxylic transport membrane protein	-1.09662	0.000914245
JMRS01_600132	NA	SDR family oxidoreductase	-1.5926	2.70972e-06
JMRS01_600133	NA	7,8-dihydroneopterin aldolase/epimerase/oxygenase	-1.92302	2.00945e-06
JMRS01_600134	ttcA	tRNA cytosine(32) 2-sulfurtransferase TtcA	-1.42355	2.33613e-06
JMRS01_600137	NA	2,3-bisphosphoglycerate-dependent phosphoglycerate mutase	-1.14273	1.06868e-05
JMRS01_600147	NA	putative tricarboxylic transport membrane protein	-1.50138	3.27688e-06
JMRS01_600150	NA	conserved exported protein of unknown function	-2.21097	6.51271e-07
JMRS01_600151	NA	protein of unknown function	-1.29651	0.00301853
JMRS01_600152	mgtE	Putative MgtE_N domain-containing protein	-2.84352	2.98988e-08
JMRS01_600153	mgtA	Mg(2(+)) importing P-type ATPase	-3.80717	1.64629e-09
JMRS01_600154	mgtC	Protein MgtC	-2.88156	1.41882e-07
JMRS01_600162	NA	putative tricarboxylic transport membrane protein	1.79755	2.45811e-05
JMRS01_600165	NA	Amidohydrolase	1.26817	0.0353795
JMRS01_600182	NA	Major facilitator transporter	-1.342	4.34842e-05
JMRS01_600186	htpG	chaperone protein HtpG	-2.56024	7.90419e-06
JMRS01_600196	NA	putative tricarboxylic transport membrane protein	-2.82087	6.57753e-08
JMRS01_600209	NA	Acyl-CoA-binding protein	-1.17595	2.09007e-05
JMRS01_600215	NA	AraC family transcriptional regulator	-1.98199	2.4677e-05
JMRS01_600216	NA	hippurate hydrolase	-1.45878	7.20904e-06
JMRS01_600226	NA	Isochorismatase family protein	-1.0274	0.00834215
JMRS01_600227	NA	putative quercetin 2,3-dioxygenase sll1773	-1.44628	0.00121521
JMRS01_600238	NA	Membrane protein	1.0257	0.0196028
JMRS01_600252	NA	Putative outer membrane efflux protein	-1.27087	0.000617063
JMRS01_600253	cusR	DNA-binding transcriptional activator CusR	-1.70337	8.38062e-06
JMRS01_600255	NA	Sensor protein	-2.29594	3.94448e-07
JMRS01_600258	NA	iron complex transport system substrate-binding protein	3.65458	2.12351e-08
JMRS01_600259	NA	Putative TonB-dependent receptor	3.56611	3.34052e-09
JMRS01_600260	NA	conserved protein of unknown function	3.44493	2.05154e-07
JMRS01_600262	NA	Conserved protein of unknown function	-2.26105	3.89708e-09
JMRS01_600263	hmp	Flavohemoprotein	-2.71602	0.0111667
JMRS01_600268	NA	AMP-dependent synthetase	-2.41668	3.47579e-07
JMRS01_600269	NA	TetR/AcrR family transcriptional regulator	-2.53517	3.80803e-07
JMRS01_600270	NA	branched-chain amino acid transport system substrate-binding protein	-1.67475	1.22966e-06
JMRS01_610009	NA	L-carnitine dehydratase/bile acid-inducible protein F	-1.79406	9.0791e-07
JMRS01_610015	tphA1I	Terephthalate 1,2-dioxygenase, reductase component 1	1.12111	9.51287e-06
JMRS01_610027	NA	conserved protein of unknown function	-1.27405	0.000115932
JMRS01_610028	NA	conserved protein of unknown function	-2.27479	6.7561e-07
JMRS01_610034	NA	Bbp50	-1.01462	0.000497643
JMRS01_610042	NA	Membrane protein	-2.17153	4.9332e-07
JMRS01_610047	NA	conserved protein of unknown function	-1.18549	0.0150173
JMRS01_610048	NA	conserved protein of unknown function	-1.25882	0.00663957
JMRS01_640014	adk	adenylate kinase	-1.12726	3.23303e-05
JMRS01_640020	NA	Universal stress protein	-1.63986	5.15046e-06
JMRS01_640029	NA	Universal stress protein	-1.33012	0.00010084
JMRS01_640033	NA	protein of unknown function	2.12101	1.38181e-07
JMRS01_640034	NA	Putative PRC-barrel domain protein	2.05794	8.66047e-07
JMRS01_640035	NA	protein of unknown function	2.11654	7.64845e-08
JMRS01_640037	NA	conserved exported protein of unknown function	1.00175	0.00285136
JMRS01_650009	NA	lipopolysaccharide export system permease protein	1.40442	7.07045e-06
JMRS01_650011	cysB	HTH-type transcriptional regulator CysB	1.69668	2.38525e-05
JMRS01_650012	NA	Putative aminotransferase, class I and II	1.63513	3.28134e-06
JMRS01_650019	NA	S-disulfanyl-L-cysteine oxidoreductase SoxD	1.17011	0.000121296
JMRS01_650029	NA	protein of unknown function	1.11295	0.0233905
JMRS01_650039	NA	Putative acyl-CoA dehydrogenase	-1.44468	3.36935e-06
JMRS01_650044	rlmH	23S rRNA m(3)psi1915 methyltransferase	1.0146	0.000282607
JMRS01_650053	upp	uracil phosphoribosyltransferase	-1.57812	4.85141e-07
JMRS01_650060	NA	putative transcriptional regulatory protein Bpro_2928	-2.60195	8.42859e-09
JMRS01_650066	NA	conserved protein of unknown function	-1.22109	0.000442778
JMRS01_650078	NA	Diguanylate cyclase	-1.29549	9.45036e-05
JMRS01_650079	NA	Ureidoglycolate lyase	-1.06855	7.12652e-06
JMRS01_650080	NA	Putative Asp/Glu racemase	-2.94084	1.84858e-07
JMRS01_650082	NA	Major facilitator superfamily MFS_1	-1.81368	1.50128e-05
JMRS01_650085	NA	GntR family transcriptional regulator	-1.13588	0.000256438
JMRS01_650099	NA	NTE family protein	-1.8949	1.36563e-06
JMRS01_650109	NA	protein of unknown function	-1.37619	0.0135491
JMRS01_650110	alkK	Medium-chain-fatty-acid--CoA ligase	-2.57333	6.47458e-07
JMRS01_650116	NA	conserved protein of unknown function	-1.28322	0.000191506
JMRS01_650117	NA	RNA polymerase sigma-70 factor, ECF subfamily	-1.11524	0.000436786
JMRS01_650118	NA	conserved exported protein of unknown function	-1.52692	0.000861124
JMRS01_650120	NA	Permease for cytosine/purines uracil thiamine allantoin	-1.66177	1.96863e-06
JMRS01_650123	NA	SH3 type 3 domain protein	1.30395	4.76841e-05
JMRS01_650140	NA	protein of unknown function	1.10264	0.000668134
JMRS01_660001	NA	protein of unknown function	1.07796	0.000761514
JMRS01_660014	frr	ribosome-recycling factor	-1.76947	6.16786e-07
JMRS01_660016	tsf	protein chain elongation factor EF-Ts	-1.32368	8.79442e-06
JMRS01_660017	rpsB	30S ribosomal subunit protein S2	-1.01978	0.000129241
JMRS01_660018	NA	protein of unknown function	-1.22422	3.52083e-05
JMRS01_670001	NA	protein of unknown function	-1.3104	0.000101641
JMRS01_670005	NA	protein of unknown function	-1.14722	0.0207823
JMRS01_680011	NA	Peptidase S15	1.14582	0.00254656
JMRS01_680014	NA	type I restriction enzyme, S subunit	-1.74221	0.000428071
JMRS01_690006	NA	conserved protein of unknown function	1.0042	0.00605999
JMRS01_690017	NA	protein of unknown function	-1.17763	0.00274982
JMRS01_690018	NA	protein of unknown function	-1.27652	0.000269279
JMRS01_690021	NA	DUF4062 domain-containing protein	-1.28608	2.66587e-05
JMRS01_690026	NA	conserved protein of unknown function	1.03735	0.0301041
JMRS01_690046	hupB	DNA-binding protein HU-beta	-1.22605	0.00681836
JMRS01_690050	NA	DNA (cytosine-5-)-methyltransferase	1.03386	0.00130441
JMRS01_690053	NA	protein of unknown function	2.10397	0.0005422
JMRS01_690071	NA	protein of unknown function	1.15661	0.0164879
JMRS01_700008	NA	Integrase	-1.03717	0.000989689
JMRS01_700019	NA	conserved protein of unknown function	-1.25632	6.73943e-06
JMRS01_700026	NA	inner membrane protein	-2.3544	7.88785e-07
JMRS01_700027	NA	conserved protein of unknown function	-2.43016	0.0017976
JMRS01_700032	NA	outer membrane lipoprotein LolB	1.48272	6.74799e-05
JMRS01_700033	ispE	4-diphosphocytidyl-2-C-methyl-D-erythritol kinase	-1.04058	0.000276906
JMRS01_700035	rplY	50S ribosomal protein L25	-1.49932	5.73074e-06
JMRS01_700051	NA	DUF502 domain-containing protein	-1.05066	0.000107247
JMRS01_700052	NA	Zinc ribbon domain-containing protein	-1.51653	1.52039e-06
JMRS01_700062	ugpB	sn-glycerol 3-phosphate ABC transporter periplasmic binding protein	-1.18261	5.59932e-05
JMRS01_700063	ugpA	sn-glycerol 3-phosphate ABC transporter membrane subunit UgpA	-1.08976	0.00350245
JMRS01_700066	ugpQ	glycerophosphodiester phosphodiesterase UgpQ	-1.08976	0.0011427
JMRS01_700069	hutG	N-formylglutamate deformylase	1.2473	0.00503508
JMRS01_700074	prfA	peptide chain release factor RF1	-1.02166	0.00858182
JMRS01_700078	NA	Uncharacterized monothiol glutaredoxin ycf64-like	-1.42405	5.01845e-07
JMRS01_700079	NA	ribonuclease HI	-1.09088	0.00076228
JMRS01_700082	proS	proline--tRNA ligase	-1.43496	1.76327e-06
JMRS01_700087	rplU	50S ribosomal subunit protein L21	-1.11254	0.000128252
JMRS01_700091	pilB	Type IV pilus assembly ATPase PilB	1.07594	0.000398056
JMRS01_700093	pilD	Leader peptidase / N-methyltransferase	1.34629	3.14765e-05
JMRS01_700094	coaE	dephospho-CoA kinase	1.3152	0.000365449
JMRS01_700097	NA	Putative NUDIX hydrolase	1.01182	0.000717675
JMRS01_700103	sspA	stringent starvation protein A	-1.39738	2.95435e-06
JMRS01_700104	petC	cytochrome c1	-1.29136	1.09218e-05
JMRS01_700106	petA	Ubiquinol-cytochrome c reductase iron-sulfur subunit	-1.14719	1.7691e-05
JMRS01_700120	NA	NTE family protein	-1.43688	1.54822e-06
JMRS01_700126	NA	protein of unknown function	-1.48558	0.0253948
JMRS01_700127	glmM	Phosphoglucosamine mutase	-1.12577	4.39929e-05
JMRS01_700136	hisA	1-(5-phosphoribosyl)-5-[(5-phosphoribosylamino)methylideneamino] imidazole-4-carboxamide isomerase	-1.15297	6.31411e-06
JMRS01_700143	NA	putative outer membrane lipoprotein	-2.27911	1.73553e-06
JMRS01_700145	hisG	ATP phosphoribosyltransferase	-1.43076	2.0893e-05
JMRS01_700146	murA	UDP-N-acetylglucosamine 1-carboxyvinyltransferase	-1.58753	5.76099e-07
JMRS01_700147	NA	BolA family transcriptional regulator	-1.8126	1.48038e-06
JMRS01_700151	NA	phospholipid transport system substrate-binding protein	-1.46961	2.38726e-06
JMRS01_700152	NA	phospholipid-binding lipoprotein MlaA	-1.44877	2.43358e-06
JMRS01_700153	mlaD	intermembrane phospholipid transport system, substrate binding protein MlaD	-1.38867	2.22595e-06
JMRS01_700155	mlaF	intermembrane phospholipid transport system, ATP binding subunit MlaF	-1.00434	3.85973e-05
JMRS01_700158	NA	polar amino acid transport system substrate-binding protein	-1.50043	3.32942e-06
JMRS01_700160	gltD	Glutamate synthase [NADPH] small chain	1.0262	0.0333722
JMRS01_700164	pcaR	Pca regulon regulatory protein	-1.32475	5.39878e-06
JMRS01_700165	pcaI	3-oxoadipate CoA-transferase subunit A	-1.94215	1.87926e-07
JMRS01_700166	pcaJ	Putative 3-oxoadipate CoA-transferase subunit B PcaJ	-1.47073	3.12776e-06
JMRS01_700174	catC	Muconolactone Delta-isomerase	-1.48644	4.10905e-06
JMRS01_700176	talA	transaldolase A	-1.60209	1.13001e-05
JMRS01_700178	NA	SAM-dependent methyltransferase	-1.02199	0.000113834
JMRS01_700179	NA	conserved protein of unknown function	-1.67402	1.69901e-06
JMRS01_700189	cyaY	Iron-sulfur cluster assembly protein CyaY	-1.63584	4.68297e-06
JMRS01_700192	msrQ	Protein-methionine-sulfoxide reductase heme-binding subunit MsrQ	-2.02712	6.98896e-07
JMRS01_700193	msrP	protein-L-methionine sulfoxide reductase catalytic subunit MsrP	-2.4127	2.57642e-07
JMRS01_700196	cc	Cytochrome c4	-1.02902	4.7813e-05
JMRS01_700210	NA	DNA-binding protein H-NS	-1.99776	6.41637e-07
JMRS01_700212	groS	cochaperonin GroES	-3.17994	4.94154e-06
JMRS01_700213	groL	chaperonin GroEL	-4.70813	3.60924e-09
JMRS01_700219	cobS	Adenosylcobinamide-GDP ribazoletransferase	1.0731	0.0146838
JMRS01_700223	NA	general secretion pathway protein H	1.45188	2.13736e-05
JMRS01_700224	NA	general secretion pathway protein I	1.65686	0.00775532
JMRS01_700225	NA	general secretion pathway protein J	1.02765	0.00480583
JMRS01_700238	NA	glutathione S-transferase	1.48976	0.000380017
JMRS01_700247	NA	cyanophycin synthetase	-1.36914	6.48166e-06
JMRS01_700248	cphA	Cyanophycin synthetase	-1.54817	2.26971e-05
JMRS01_700249	NA	conserved protein of unknown function	-2.07902	4.01871e-05
JMRS01_700267	NA	DUF2809 domain-containing protein	1.27488	0.00783546
JMRS01_700277	NA	protein of unknown function	-1.63436	0.00156597
JMRS01_700289	NA	LysR family transcriptional regulator, glycine cleavage system transcriptional activator	-1.5219	2.30733e-05
JMRS01_700290	ydcJ	DUF1338 domain-containing protein YdcJ	-1.09319	0.000167738
JMRS01_700301	pcp	Pyrrolidone-carboxylate peptidase	1.15595	0.0101611
JMRS01_700302	NA	membrane protein of unknown function	1.83725	0.00242293
JMRS01_700303	NA	membrane protein of unknown function	2.03198	0.000558549
JMRS01_700304	NA	GntR family transcriptional regulator	-1.81024	1.37032e-05
JMRS01_700306	NA	C4-dicarboxylate ABC transporter substrate-binding protein	1.69119	0.000426887
JMRS01_700307	NA	C4-dicarboxylate transporter, DctM subunit	1.29569	0.0023338
JMRS01_700310	NA	putative tricarboxylic transport membrane protein	-2.01393	1.01346e-06
JMRS01_700311	NA	Cupin 2 conserved barrel domain protein	-1.16262	0.000688586
JMRS01_700317	glmU	fused N-acetylglucosamine-1-phosphate uridyltransferase and glucosamine-1-phosphate acetyltransferase	-1.13705	8.26898e-06
JMRS01_700320	NA	Putative peptidase M23	1.40075	6.08162e-05
JMRS01_700326	NA	putative xanthine/uracil/vitamin C permease	-1.60931	1.24547e-07
JMRS01_700334	NA	rare lipoprotein A	1.24687	3.11006e-06
JMRS01_720004	tarD	D(-)-tartrate dehydratase	-1.0435	1.42449e-05
JMRS01_720008	NA	protein of unknown function	2.13379	2.0502e-07
JMRS01_730002	NA	DNA-binding protein H-NS	-1.13431	0.00126601
JMRS01_730013	NA	biopolymer transport protein ExbB	-1.35325	3.17867e-05
JMRS01_730019	bla	Beta-lactamase OXA-20	1.0015	0.00028791
JMRS01_730020	NA	outer-membrane receptor for ferric coprogen and ferric-rhodotorulic acid	1.74617	9.88887e-07
JMRS01_740001	NA	exported protein of unknown function	1.47521	6.25643e-06
JMRS01_740002	fecR	transmembrane sensor	1.63284	1.74168e-06
JMRS01_740003	fecI	RNA polymerase sigma factor FecI	1.30448	7.81883e-06
JMRS01_760023	NA	UspA domain protein	-1.18623	0.000245903
JMRS01_760024	alx	putative membrane-bound redox modulator Alx	-1.89924	0.00019315
JMRS01_760025	NA	Universal stress protein	-1.95454	4.1391e-05
JMRS01_760031	NA	pyridoxine 4-dehydrogenase	-1.63565	2.37767e-06
JMRS01_790008	NA	peptidyl-prolyl cis-trans isomerase D	1.33222	4.87458e-06
JMRS01_790015	NA	conserved protein of unknown function	1.62031	4.01712e-05
JMRS01_790020	NA	Zinc finger SWIM domain protein	1.18508	3.74875e-05
JMRS01_790022	NA	ATPase associated with various cellular activities AAA_5	1.14194	0.00127453
JMRS01_790023	NA	conserved protein of unknown function	1.06564	0.000681691
JMRS01_790027	NA	Uncharacterized outer-membrane protein y4mB	1.45139	0.000278765
JMRS01_790041	NA	TetR/AcrR family transcriptional regulator, cholesterol catabolism regulator	1.10868	0.000174596
JMRS01_790043	accD	putative biotin-dependent acyl-coenzyme A carboxylase beta2 subunit	1.09222	0.000932157
JMRS01_790044	NA	citronellyl-CoA dehydrogenase	1.22194	0.000557392
JMRS01_790045	NA	isohexenylglutaconyl-CoA hydratase	1.24499	0.00326554
JMRS01_790046	accA	Biotin carboxylase / Biotin carboxyl carrier protein	1.04674	0.00117025
JMRS01_790057	NA	Putative peptidase U32	-2.25326	2.95448e-08
JMRS01_790060	NA	Phosphate acetyltransferase	-1.54804	7.5849e-05
JMRS01_790061	NA	Conserved protein of unknown function	-1.5979	0.000447668
JMRS01_810012	trmB	tRNA (guanine-N(7)-)-methyltransferase	-1.62429	1.06243e-06
JMRS01_810018	fldP	Flavodoxin FldP	-2.09703	3.22131e-06
JMRS01_810020	NA	Putative flagellar synthesis regulator FleN	1.27045	0.00013197
JMRS01_810024	lysP	lysine:H(+) symporter	-1.28582	9.04799e-05
JMRS01_810030	NA	putative ABC transport system substrate-binding protein	-1.75651	1.83007e-06
JMRS01_810032	NA	Electron transfer flavoprotein-ubiquinone oxidoreductase	-1.56913	2.25785e-06
JMRS01_810034	dctA	C4-dicarboxylate transport protein	1.48906	5.50346e-05
JMRS01_810035	NA	Putative C4-dicarboxylate transport sensor protein DctB	1.33322	9.67032e-06
JMRS01_810036	dctD	C4-dicarboxylate transport transcriptional regulatory protein DctD	-1.95746	3.71497e-07
JMRS01_810038	NA	DUF4166 domain-containing protein	1.03289	0.000116869
JMRS01_810039	NA	Thiol-disulfide oxidoreductase DCC family protein	1.16925	0.000181285
JMRS01_810049	NA	conserved protein of unknown function	-1.39952	2.89029e-05
JMRS01_810061	NA	ADP-ribose/FAD diphosphatase	-1.17366	0.000310505
JMRS01_810062	nagK	fumarylpyruvate hydrolase	-2.10267	2.21362e-07
JMRS01_810071	NA	putative tricarboxylic transport membrane protein	-1.19241	2.19526e-05
JMRS01_810077	prmB	50S ribosomal protein L3 glutamine methyltransferase	1.19528	2.09481e-05
JMRS01_820005	dusA	tRNA-dihydrouridine synthase A	-1.31592	1.18643e-05
JMRS01_820039	NA	Uncharacterized transporter ZMO1681	1.2497	4.54687e-06
JMRS01_820040	asD	Bifunctional aspartate aminotransferase and L-aspartate beta-decarboxylase	1.02982	3.27621e-05
JMRS01_820063	NA	conserved protein of unknown function	-1.1758	0.0219392
JMRS01_820064	NA	conserved protein of unknown function	-1.02873	0.037814
JMRS01_820065	NA	protein of unknown function	-1.42559	0.0105708
JMRS01_820075	cusA	copper/silver export system RND permease	1.37599	4.26415e-06
JMRS01_820079	NA	conserved exported protein of unknown function	1.01052	0.000656975
JMRS01_820082	cusR	DNA-binding transcriptional activator CusR	-1.29379	2.97011e-05
JMRS01_820083	pcoA	Copper resistance protein A	-1.35019	6.79633e-06
JMRS01_850001	NA	conserved protein of unknown function	-1.1367	0.000649437
JMRS01_860006	fusA	elongation factor G	-1.84751	2.37103e-07
JMRS01_860014	NA	putative transmembrane protein	1.00362	0.000132672
JMRS01_860022	NA	conserved exported protein of unknown function	-1.68215	4.41693e-06
JMRS01_860024	NA	protein of unknown function	1.01645	0.0100653
JMRS01_860031	acrA	multidrug efflux pump membrane fusion lipoprotein AcrA	-1.29548	3.99106e-05
JMRS01_860037	ldcA	Lysine decarboxylase LdcA	-2.41794	4.76717e-08
JMRS01_860040	NA	putative tricarboxylic transport membrane protein	-2.47172	2.61151e-06
JMRS01_860041	NA	CoA transferase	-2.70047	4.76288e-09
JMRS01_860042	NA	Putative pyruvate carboxyltransferase	-4.45774	7.01574e-09
JMRS01_860043	NA	Transcriptional regulator, IclR family	-3.9294	4.70821e-08
JMRS01_860045	NA	superoxide dismutase, Cu-Zn family	1.06524	0.000185039
JMRS01_860048	NA	protein of unknown function	1.10305	0.00189215
JMRS01_860053	NA	chaperone modulatory protein CbpM	-1.61828	1.01462e-06
JMRS01_860054	cbpA	Curved DNA-binding protein	-1.46012	1.32756e-06
JMRS01_860060	truB	tRNA pseudouridine(55) synthase	1.23874	0.000622929
JMRS01_860066	ilvD	dihydroxy-acid dehydratase	-1.06579	7.50409e-05
JMRS01_860072	NA	Universal stress protein	-1.15873	0.000431467
JMRS01_860080	NA	conserved protein of unknown function	1.02895	7.20641e-05
JMRS01_860084	NA	DsbD_2 domain-containing protein	-1.27692	9.02422e-06
JMRS01_860085	NA	Metal dependent phosphohydrolase	1.06693	1.57712e-05
JMRS01_860092	NA	LysR family transcriptional regulator	-1.19961	0.00018701
JMRS01_860094	NA	putative tricarboxylic transport membrane protein	-1.06314	0.00321994
JMRS01_860098	fadA	3-ketoacyl-CoA thiolase	-1.3851	1.02964e-05
JMRS01_860099	NA	Putative short-chain dehydrogenase/reductase SDR	-2.01013	5.31643e-07
JMRS01_860100	NA	GlxA family transcriptional regulator	-1.26516	3.45977e-05
JMRS01_860106	NA	MerR family transcriptional regulator	1.20304	8.4521e-05
JMRS01_860107	NA	protein of unknown function	1.1024	0.0324359
JMRS01_860125	NA	DUF3037 domain-containing protein	1.03763	0.000304762
JMRS01_860126	cobQ	Cobyric acid synthase	1.113	8.55342e-05
JMRS01_860127	NA	conserved exported protein of unknown function	1.33617	1.38978e-05
JMRS01_860151	NA	conserved protein of unknown function	1.01795	0.000788676
JMRS01_860153	NA	putative tricarboxylic transport membrane protein	-1.48035	8.09064e-06
JMRS01_860154	NA	protein of unknown function	-2.19504	1.69701e-06
JMRS01_860155	hmrR	HTH-type transcriptional regulator HmrR	-2.23097	6.22148e-08
JMRS01_860159	NA	polar amino acid transport system substrate-binding protein	-1.17707	1.13314e-05
JMRS01_860172	NA	VWA domain-containing protein	1.41299	0.000770647
JMRS01_860180	btuC	Cobalamin import system permease protein BtuC	1.45748	0.000202938
JMRS01_860185	lysE	Lysine exporter LysE	2.32373	8.86336e-07
JMRS01_860186	NA	conserved protein of unknown function	-1.6287	1.20252e-06
JMRS01_860194	metQ	D-methionine-binding lipoprotein MetQ	-1.3638	1.37663e-05
JMRS01_860197	fecI	RNA polymerase sigma factor FecI	1.00414	0.000361054
JMRS01_860198	fecR	transmembrane sensor	1.4082	4.41254e-06
JMRS01_860199	NA	outer-membrane receptor for ferric coprogen and ferric-rhodotorulic acid	1.48429	8.77121e-07
JMRS01_860201	NA	DUF3649 domain-containing protein	1.7552	1.78142e-05
JMRS01_860200	NA	PepSY-associated TM helix domain-containing protein	1.25411	9.00155e-05
JMRS01_860212	NA	Glutathione-dependent formaldehyde-activating GFA	-1.06694	0.00019827
JMRS01_860222	NA	LysR family transcriptional regulator	-1.16694	0.00299647
JMRS01_860226	pyrE	Orotate phosphoribosyltransferase	-1.07743	4.23233e-05
JMRS01_860227	NA	Transcriptional regulator, LysR family	1.16207	7.91859e-06
JMRS01_860228	NA	conserved membrane protein of unknown function	-2.42048	4.99439e-07
JMRS01_860229	NA	YeeE/YedE family protein	-2.207	3.49356e-06
JMRS01_860230	bigR	Biofilm growth-associated repressor	-2.3298	5.73381e-07
JMRS01_860231	NA	putative metallo-hydrolase BURPS1710b_2304	-1.212	3.28941e-05
JMRS01_860239	NA	Single-stranded DNA-binding protein	-2.26925	9.53736e-07
JMRS01_860240	metQ	L-methionine/D-methionine ABC transporter membrane anchored binding protein	-1.56753	6.32223e-06
JMRS01_860244	bioY	Biotin transporter BioY	-1.37839	6.76138e-06
JMRS01_860245	bioN	Putative biotin transport system permease protein BioN	-1.07715	0.00975692
JMRS01_860246	bioM	Biotin transport ATP-binding protein BioM	-1.79098	3.35999e-05
JMRS01_860249	NA	Acyl-CoA reductase	1.2772	4.03044e-06
JMRS01_860251	NA	NitT/TauT family transport system permease protein	1.42569	0.00704074
JMRS01_860259	NA	Two component transcriptional regulator, LuxR family	-1.2265	0.000269639
JMRS01_860260	NA	conserved exported protein of unknown function	-1.01207	0.000491021
JMRS01_860262	NA	conserved exported protein of unknown function	-1.47213	0.00025752
JMRS01_860263	NA	conserved protein of unknown function	-1.13314	0.00034125
JMRS01_860265	NA	Putative LrgB family protein	1.06273	0.000798262
JMRS01_860268	NA	Aminopyrimidine aminohydrolase	-1.5066	6.52607e-05
JMRS01_860274	NA	Putative sugar efflux transporter	1.08415	0.000378025
JMRS01_860278	NA	branched-chain amino acid transport system substrate-binding protein	-1.27567	4.51754e-05
JMRS01_860280	NA	conserved exported protein of unknown function	-1.14753	0.000479628
JMRS01_860281	NA	DUF4124 domain-containing protein	-1.76317	1.78079e-06
JMRS01_860284	NA	putative tricarboxylic transport membrane protein	1.20786	3.00736e-05
JMRS01_860285	NA	2-amino-4-hydroxy-6-hydroxymethyldihydropteridine diphosphokinase	1.07432	0.018947
JMRS01_860289	purM	phosphoribosylformylglycinamide cyclo-ligase	-1.71853	7.23848e-07
JMRS01_860290	NA	conserved membrane protein of unknown function	-1.29125	0.000293443
JMRS01_860293	rpsT	30S ribosomal protein S20	-1.20437	4.0207e-06
JMRS01_860310	NA	Putative endoribonuclease L-PSP	2.27509	0.0104132
JMRS01_860313	NA	Amino acid permease	-1.49254	5.46318e-06
JMRS01_860320	kynA	Tryptophan 2,3-dioxygenase	-1.63107	7.05472e-06
JMRS01_860334	nadA	quinolinate synthase	-2.66965	1.90768e-07
JMRS01_860335	nadB	L-aspartate oxidase 1	-2.47163	6.56677e-07
JMRS01_860347	NA	Adenine deaminase	-1.11464	2.99932e-06
JMRS01_860349	NA	Basic membrane lipoprotein	-1.07525	0.000313931
JMRS01_860350	NA	Basic membrane lipoprotein	-2.13293	2.81174e-08
JMRS01_860356	NA	cAMP-binding protein-catabolite gene activat or and regulatory subunit of cAMP-dependent protein kinase	1.5485	1.35888e-06
JMRS01_860357	NA	Cytochrome c domain-containing protein	-1.9754	4.51853e-06
JMRS01_860360	NA	heavy metal efflux system protein	-3.53783	9.89624e-07
JMRS01_860361	NA	membrane fusion protein, heavy metal efflux system	-4.53121	1.93846e-08
JMRS01_860362	NA	RND efflux system, outer membrane lipoprotein, NodT family	-3.91298	1.32311e-06
JMRS01_860363	NA	Putative two component transcriptional regulator, winged helix family	-1.19352	3.46556e-05
JMRS01_860367	NA	5-hydroxyisourate hydrolase	-2.18345	9.62569e-08
JMRS01_860369	glxR	tartronate semialdehyde reductase 2	1.36767	0.000144544
JMRS01_860370	hyi	hydroxypyruvate isomerase	1.19705	0.000112704
JMRS01_860372	NA	Transcriptional regulator, LysR family	-2.14055	1.70249e-07
JMRS01_860373	ttuD	putative hydroxypyruvate reductase	-1.03082	3.69819e-05
JMRS01_860381	NA	Putative xanthine uracil vitamin C permease	-1.59771	1.32122e-07
JMRS01_860387	NA	putative phage-type endonuclease	1.41804	4.85905e-05
JMRS01_870005	NA	protein of unknown function	1.20191	8.08991e-05
JMRS01_870012	NA	Branched-chain amino acid ABC transporter permease	1.14364	0.00893527
JMRS01_870015	maiA	Maleate isomerase	1.39043	0.000165826
JMRS01_870016	nicD	N-formylmaleamate deformylase	1.67399	0.00057832
JMRS01_870020	NA	protein of unknown function	1.43198	0.00255485
JMRS01_910008	NA	HAD-IIB family hydrolase	1.04307	0.00245312
JMRS01_910009	NA	Solute-binding protein Veis_3954	-1.25599	0.000205534
JMRS01_910010	NA	TRAP-type transport system small permease protein	-3.71302	6.6284e-09
JMRS01_910011	NA	protein of unknown function	-3.09229	7.06597e-07
JMRS01_910012	NA	C4-dicarboxylate transporter, DctM subunit	-1.48908	8.02882e-05
JMRS01_910016	NA	putative tricarboxylic transport membrane protein	-1.40429	9.94596e-06
JMRS01_910017	NA	4-hydroxy-4-methyl-2-oxoglutarate aldolase	-2.76122	9.18885e-09
JMRS01_980001	NA	conserved protein of unknown function	-1.18508	0.0397165
JMRS01_980002	NA	Porin	-1.75245	8.5609e-05
JMRS01_980020	yjcE	Uncharacterized Na(+)/H(+) exchanger YjcE	1.14673	2.25002e-05
JMRS01_980025	NA	conserved exported protein of unknown function	1.8259	2.02882e-06
JMRS01_980028	NA	DUF421 domain-containing protein	-1.02825	0.000941317
JMRS01_1020007	iorA	Isoquinoline 1-oxidoreductase subunit alpha	-1.38986	1.02418e-05
JMRS01_1020010	NA	beta-ureidopropionase / N-carbamoyl-L-amino-acid hydrolase	-3.41214	5.53126e-08
JMRS01_1020013	NA	protein of unknown function	1.08069	0.00168364
JMRS01_1020015	NA	Rhodanese domain protein	1.21448	0.00527996
JMRS01_1020018	NA	Transporter	-1.50962	0.00257836
JMRS01_1030007	NA	conserved exported protein of unknown function	1.35172	0.000165619
JMRS01_1030013	NA	putative non-heme chloroperoxidase	1.30034	6.28777e-05
JMRS01_1030014	NA	conserved protein of unknown function	1.06705	0.00249135
JMRS01_1030015	NA	ElaB protein	1.24608	0.000227945
JMRS01_1030016	NA	Photosystem reaction center subunit H	1.19156	5.78645e-05
JMRS01_1030017	NA	putative membrane protein	1.2103	0.000205101
JMRS01_1030018	NA	iron complex outermembrane recepter protein	3.77018	1.17946e-08
JMRS01_1030019	NA	conserved exported protein of unknown function	4.04258	3.54203e-08
JMRS01_1030020	NA	conserved membrane protein of unknown function	4.03689	2.2551e-06
JMRS01_1030021	NA	PepSY-associated TM helix domain protein	4.06411	1.06463e-08
JMRS01_1030022	NA	putative iron uptake protein	3.10381	1.51515e-07
JMRS01_1030023	NA	protein of unknown function	2.55053	2.04263e-08
JMRS01_1030026	NA	transmembrane sensor	1.04928	0.000104596
JMRS01_1030027	NA	Putative TonB-dependent heme/hemoglobin receptor family protein	2.31455	7.77735e-08
JMRS01_1030028	NA	conserved exported protein of unknown function	2.91189	2.48737e-07
JMRS01_1030029	NA	conserved exported protein of unknown function	2.55897	1.15729e-06
JMRS01_1030030	pigA	Heme oxygenase PigA	2.77168	5.38037e-05
JMRS01_1030031	NA	general secretion pathway protein N	2.23454	2.51034e-05
JMRS01_1030034	NA	acetyl esterase	-1.0315	0.000138021
JMRS01_1030037	NA	Two component transcriptional regulator, LuxR family	1.05251	0.00252672
JMRS01_1030048	tolB	Tol-Pal system protein TolB	-1.49524	2.23358e-06
JMRS01_1030049	pal	peptidoglycan-associated outer membrane lipoprotein Pal	-1.49092	5.89109e-05
JMRS01_1030051	tcdA	tRNA threonylcarbamoyladenosine dehydratase	-1.82488	0.000828672
JMRS01_1050028	mgtA	Mg(2(+)) importing P-type ATPase	-2.4279	0.00145746
JMRS01_1050029	NA	outer membrane protein, heavy metal efflux system	-4.31257	5.05906e-06
JMRS01_1050030	NA	heavy metal efflux system protein	-4.53421	7.1071e-08
JMRS01_1050031	NA	membrane fusion protein, heavy metal efflux system	-5.34214	5.74118e-07
JMRS01_1050032	NA	conserved protein of unknown function	-4.56007	2.18953e-05
JMRS01_1050040	NA	methyl-accepting chemotaxis protein	-1.42907	4.64678e-05
JMRS01_1050049	recJ	Single-stranded-DNA-specific exonuclease RecJ	1.11318	5.59894e-05
JMRS01_1050054	lolC	Lipoprotein-releasing system transmembrane protein LolC	1.18366	2.5543e-05
JMRS01_1050055	lolD	lipoprotein release complex - ATP binding subunit	1.4661	2.59949e-06
JMRS01_1050063	NA	putative tricarboxylic transport membrane protein	-2.78908	1.49944e-07
JMRS01_1050064	NA	Uncharacterized 52.8 kDa protein in TAR-I ttuC' 3'region	-2.37453	3.35188e-07
JMRS01_1050074	NA	HNH endonuclease	-1.16088	0.000100681
JMRS01_1050077	NA	Hydroxyisourate hydrolase	-1.63231	0.00196629
JMRS01_1050082	NA	CMP/dCMP deaminase zinc-binding	-1.61182	0.000375746
JMRS01_1050086	purN	phosphoribosylglycinamide formyltransferase 1	-1.63536	8.71409e-06
JMRS01_1050090	NA	conserved protein of unknown function	1.97588	6.36785e-06
JMRS01_1050091	NA	Transcriptional regulator, GntR family with aminotransferase domain	1.21988	2.30826e-05
JMRS01_1050095	trxB	thioredoxin reductase	-1.8172	7.47564e-07
JMRS01_1050111	rimM	Ribosome maturation factor RimM	-1.18412	5.74275e-05
JMRS01_1050113	NA	protein of unknown function	1.48993	6.49911e-06
JMRS01_1050114	rplS	50S ribosomal subunit protein L19	1.43717	6.95818e-06
JMRS01_1050122	NA	DEAD/DEAH box helicase domain protein	1.50918	1.11559e-05
JMRS01_1050124	glxR	2-hydroxy-3-oxopropionate reductase	-1.32959	3.45423e-05
JMRS01_1050126	guaC	GMP reductase	-1.12903	3.24866e-05
JMRS01_1050127	NA	protein of unknown function	-1.41831	0.000199651
JMRS01_1050134	NA	putative inner membrane protein BTH_II0599	1.07159	0.000123095
JMRS01_1050162	lldR	DNA-binding transcriptional dual regulator LldR	-1.62603	3.80392e-07
JMRS01_1070011	fliR	Flagellar biosynthetic protein FliR	1.38947	0.000278257
JMRS01_1070012	fliQ	flagellar biosynthesis protein FliQ	2.02268	8.24583e-05
JMRS01_1070013	fliP	flagellar biosynthesis protein FliP	1.79229	9.39386e-05
JMRS01_1070014	NA	flagellar protein FliO/FliZ	1.84382	4.52201e-05
JMRS01_1070015	fliN	flagellar motor switch protein FliN	1.69724	8.94745e-05
JMRS01_1070016	fliM	flagellar motor switch protein FliM	1.29712	0.0015344
JMRS01_1070019	NA	flagellar FliJ protein	1.05181	0.00658985
JMRS01_1070024	NA	protein of unknown function	1.02313	0.0189383
JMRS01_1070028	motB	motility protein B	1.06438	0.00263143
JMRS01_1070031	fliC	Flagellin	1.1513	0.000151164
JMRS01_1070036	fliA	RNA polymerase, sigma 28 (sigma F) factor	1.50998	0.000586315
JMRS01_1070037	NA	protein of unknown function	1.49659	0.00339745
JMRS01_1070038	flhF	flagellar biosynthesis protein FlhF	1.22973	0.00319324
JMRS01_1070041	flgZ	c-di-GMP phosphodiesterase	1.14668	0.000174359
JMRS01_1070042	flgL	flagellar hook-associated protein 3 FlgL	1.46604	0.000516758
JMRS01_1070043	flgK	flagellar hook-associated protein 1 FlgK	1.30056	0.00119417
JMRS01_1070044	flgJ	putative peptidoglycan hydrolase FlgJ	1.18428	0.00194842
JMRS01_1070045	flgI	flagellar P-ring protein	1.2584	0.00410912
JMRS01_1070058	NA	Uncharacterized glycosyltransferase sll0501	-1.31543	1.03241e-05
JMRS01_1070063	NA	trans-2,3-dihydro-3-hydroxyanthranilate isomerase	-3.23192	2.91693e-08
JMRS01_1070065	NA	iron(III) transport system permease protein	1.00404	0.000449532
JMRS01_1070066	futA	Iron uptake protein A1	1.99983	5.29494e-07
JMRS01_1100006	nhaA	Na(+)/H(+) antiporter NhaA	1.46478	0.000106502
JMRS01_1100017	yaaA	peroxide stress resistance protein YaaA	2.28201	3.79068e-06
JMRS01_1100018	NA	Putative ribonuclease E	1.49374	3.35779e-05

## Sheet: Axenic C.testosteroni LSMMG
Differentially expressed genes of axenic C. testosteroni in LSMMG
GeneID	Gene	Product	Log2FoldChange	p-value
JMRS01_30010	NA	protein of unknown function	-1.03961	0.0425863
JMRS01_30012	NA	protein of unknown function	1.29081	0.0133298
JMRS01_40022	NA	D-3-phosphoglycerate dehydrogenase / 2-oxoglutarate reductase	1.01645	0.0359721
JMRS01_50050	NA	RNP-1 like RNA-binding protein	-1.54858	0.00102402
JMRS01_130001	mutL	DNA mismatch repair protein MutL	-1.02161	0.00401175
JMRS01_130038	nuoL	NADH-quinone oxidoreductase subunit L	-1.03989	0.00402466
JMRS01_130039	nuoK	NADH-quinone oxidoreductase subunit K	-1.3659	0.00770795
JMRS01_130041	nuoI	NADH-quinone oxidoreductase subunit I	-1.16197	0.00340059
JMRS01_130042	nuoH	NADH:quinone oxidoreductase subunit H	-1.23777	0.00200658
JMRS01_140012	rpsQ	30S ribosomal subunit protein S17	-1.14822	0.00437467
JMRS01_170024	fdoI	formate dehydrogenase O subunit gamma	-1.00731	0.00121766
JMRS01_190075	NA	tetrathionate reductase subunit C	1.41276	0.00442609
JMRS01_220066	pta	Phosphate acetyltransferase	1.51452	0.0138285
JMRS01_240067	NA	iron complex transport system permease protein	1.16456	0.0169063
JMRS01_240072	infA	translation initiation factor IF-1	-1.11217	0.00119203
JMRS01_260086	NA	Small terminase subunit	1.11441	0.0111539
JMRS01_260153	pyrB	Aspartate carbamoyltransferase	-1.07811	9.86072e-05
JMRS01_290034	NA	protein of unknown function	1.63749	0.0213249
JMRS01_300025	NA	pilus assembly protein CpaC	-1.02426	0.00027274
JMRS01_300026	NA	pilus assembly protein CpaE	-1.14351	0.000225205
JMRS01_300027	NA	pilus assembly protein CpaF	-1.07388	0.000430901
JMRS01_300031	NA	DUF3613 domain-containing protein	-1.38783	8.94136e-05
JMRS01_300082	rpsK	30S ribosomal subunit protein S11	-1.01185	0.00285693
JMRS01_300089	NA	protein of unknown function	1.54318	0.00655694
JMRS01_300090	NA	Luciferase-like monooxygenase	1.37575	0.00577244
JMRS01_310008	NA	protein of unknown function	-1.5587	0.0128184
JMRS01_310017	NA	Cupin 2 conserved barrel domain protein	1.21571	0.0418867
JMRS01_320090	proV	glycine betaine ABC transporter ATP binding subunit ProV	-1.42519	0.00064261
JMRS01_320091	proW	glycine betaine ABC transporter membrane subunit ProW	-1.26711	0.00165196
JMRS01_320092	proX	glycine betaine ABC transporter periplasmic binding protein ProX	-1.34864	0.00243337
JMRS01_340038	NA	Signal peptide protein	1.21253	0.000329891
JMRS01_340135	NA	arylformamidase	1.04623	0.0204047
JMRS01_350006	NA	putative tricarboxylic transport membrane protein	-1.06002	0.00063162
JMRS01_350007	NA	putative 5-dehydro-4-deoxyglucarate dehydratase	-1.02759	0.00301895
JMRS01_350009	NA	protein of unknown function	1.01558	0.0450323
JMRS01_350076	NA	Porin Gram-negative type	-1.07612	0.00559767
JMRS01_360136	NA	conserved protein of unknown function	1.001	0.0158381
JMRS01_360297	NA	protein of unknown function	1.05321	0.0376651
JMRS01_360321	narK	putative nitrate/nitrite antiporter NarK1	-1.15318	0.0257521
JMRS01_360323	narG	nitrate reductase A subunit alpha	-2.2298	0.00033775
JMRS01_360324	narH	nitrate reductase A subunit beta	-1.53728	0.0022187
JMRS01_360325	narJ	nitrate reductase molybdenum cofactor assembly chaperone NarJ/NarW	-1.83497	0.000373017
JMRS01_360326	narI	nitrate reductase A subunit gamma	-1.59536	0.00221055
JMRS01_360327	surA	Chaperone SurA	-1.52065	0.000738264
JMRS01_360328	moaA	GTP 3',8-cyclase	-1.66677	0.000290271
JMRS01_370005	sfnC	putative FMNH2-dependent monooxygenase SfnC	1.06875	0.00501329
JMRS01_370025	NA	protein of unknown function	-1.00789	0.0488528
JMRS01_380003	NA	Putative cytochrome c class I	1.09926	0.0370571
JMRS01_400033	NA	protein of unknown function	-1.25934	0.0349244
JMRS01_410021	NA	transposase	-1.20515	0.0287772
JMRS01_410062	NA	type IV secretion system protein VirD4	1.93542	0.00393184
JMRS01_520077	NA	protein of unknown function	-1.04142	0.00734422
JMRS01_520106	NA	protein of unknown function	-1.48439	0.00439143
JMRS01_600011	NA	Efflux RND transporter periplasmic adaptor subunit	-1.07945	0.00109242
JMRS01_600244	NA	ABC transporter substrate-binding protein	1.00008	0.0217593
JMRS01_610038	NA	conserved protein of unknown function	-1.48851	0.0077251
JMRS01_610039	infA	translation initiation factor IF-1	-2.08998	0.000122899
JMRS01_610040	NA	RNP-1 like RNA-binding protein	-1.82697	0.00151859
JMRS01_690029	NA	protein of unknown function	-1.49576	0.0188524
JMRS01_820028	argK	methylmalonyl-CoA mutase-interacting GTPase YgfD	-1.02467	0.0164348
JMRS01_820030	pccA	Propionyl-CoA carboxylase alpha chain	-1.01821	0.0259921
JMRS01_820031	NA	protein of unknown function	-1.16947	0.0477584
JMRS01_860082	NA	protein of unknown function	-1.30313	0.0125162
JMRS01_870011	NA	branched-chain amino acid transport system permease protein	-1.15318	0.00536872
JMRS01_1050002	NA	protein of unknown function	-1.14897	0.00526458
JMRS01_1050122	NA	DEAD/DEAH box helicase domain protein	-1.24979	3.44712e-05
JMRS01_1050130	farA	Fatty acid resistance protein FarA	1.37225	0.011395
JMRS01_1070013	fliP	flagellar biosynthesis protein FliP	-1.16739	0.0136839
JMRS01_1070014	NA	flagellar protein FliO/FliZ	-1.04106	0.0161598
JMRS01_1070036	fliA	RNA polymerase, sigma 28 (sigma F) factor	-1.19517	0.0101776
JMRS01_1070042	flgL	flagellar hook-associated protein 3 FlgL	-1.02542	0.00862541

## Sheet: Tripartite C.testosteroni RSMG
Differentially expressed genes of tripartite C. testosteroni in RSMG
GeneID	Gene	Product	Log2FoldChange	p-value
JMRS01_10008	NA	Phosphoadenylyl-sulfate reductase (Thioredoxin)	1.03996	0.00953813
JMRS01_20010	NA	Heat shock protein HSP20	-1.49491	0.00886213
JMRS01_30009	NA	conserved exported protein of unknown function	-1.76366	0.00058044
JMRS01_30013	cdiB	Outer membrane transporter CdiB	-1.06615	0.0155228
JMRS01_40012	NA	Aspartyl-tRNA amidotransferase subunit B	-1.24389	0.0288365
JMRS01_50036	NA	glyoxylase I family protein	-1.50873	0.00407242
JMRS01_50052	NA	conserved protein of unknown function	-1.54453	0.0480128
JMRS01_60037	NA	VOC domain-containing protein	1.16095	0.00248743
JMRS01_60051	asd	aspartate-semialdehyde dehydrogenase	-1.38197	0.000901997
JMRS01_60056	NA	Transcriptional regulator, LysR family	-1.47015	0.000521904
JMRS01_110022	NA	putative periplasmic ligand-binding sensor protein	-1.74323	0.00494251
JMRS01_110024	NA	Putative 17 kDa surface antigen	-1.94847	0.00320729
JMRS01_110058	NA	Putative 17 kDa surface antigen	-1.21248	0.00525848
JMRS01_130007	gdhA	glutamate dehydrogenase	-1.92648	0.0125209
JMRS01_130036	nuoN	NADH-quinone oxidoreductase subunit N	1.1577	0.00522346
JMRS01_130042	nuoH	NADH:quinone oxidoreductase subunit H	1.06723	0.00520328
JMRS01_130072	clpB	chaperone protein ClpB	-1.4068	0.00682388
JMRS01_130097	grpE	Protein GrpE	-1.34244	0.00920205
JMRS01_130098	dnaK	chaperone protein DnaK	-1.1394	0.0129029
JMRS01_140018	NA	cytochrome c biogenesis protein CcmG, thiol:disulfide interchange protein DsbE	-2.64284	0.000453749
JMRS01_140024	lipA	lipoyl synthase	-1.47495	0.000847875
JMRS01_140049	NA	protein of unknown function	1.63398	0.0188655
JMRS01_150004	hiuH	hydroxyisourate hydrolase/transthyretin-related protein	-2.0575	0.000225098
JMRS01_150005	NA	Conserved protein of unknown function	-2.58746	0.00277128
JMRS01_150008	NA	MipA family protein	-2.0031	0.0422005
JMRS01_150032	cysU	sulfate/thiosulfate ABC transporter inner membrane subunit CysU	1.13624	0.0230032
JMRS01_150041	NA	outer-membrane receptor for ferric coprogen and ferric-rhodotorulic acid	1.11449	0.0192874
JMRS01_170024	fdoI	formate dehydrogenase O subunit gamma	1.1989	0.0209506
JMRS01_170032	NA	cell division protein ZapE	1.18197	0.0295518
JMRS01_170036	bamD	Outer membrane protein assembly factor BamD	-1.76715	0.00362531
JMRS01_170039	clpS	specificity factor for ClpA-ClpP chaperone-protease complex	-1.37286	0.00197364
JMRS01_170043	NA	Putative two-component transcriptional regulator, Fis family	1.50368	0.00287114
JMRS01_170051	NA	putative tricarboxylic transport membrane protein	-1.23078	0.0475908
JMRS01_190014	NA	Conserved protein of unknown function	-2.38549	0.000241416
JMRS01_190031	NA	protein ImuB	1.47419	0.00425629
JMRS01_190081	pyrD	Dihydroorotate dehydrogenase (quinone)	-1.50703	0.00707993
JMRS01_200009	NA	putative glutamate--cysteine ligase 2	1.04566	0.0101582
JMRS01_200025	NA	murein DD-endopeptidase	-1.19036	0.00903396
JMRS01_200027	NA	Isochorismatase hydrolase	-1.12915	0.0214636
JMRS01_200042	NA	superoxide dismutase, Cu-Zn family	-1.60406	0.0185612
JMRS01_210037	ppa	inorganic pyrophosphatase	-1.16519	0.0236935
JMRS01_210039	tsr	Methyl-accepting chemotaxis serine transducer	1.48753	0.00996726
JMRS01_210048	NA	DUF3619 family protein	-1.77816	0.000444852
JMRS01_210055	leuA	2-isopropylmalate synthase	-1.15859	0.00421457
JMRS01_210057	pbpG	serine-type D-Ala-D-Ala endopeptidase (penicillin-binding protein 7)	-1.06349	0.0145582
JMRS01_210086	NA	protein of unknown function	-1.23319	0.00815085
JMRS01_210106	NA	protein of unknown function	-1.72679	0.00813521
JMRS01_210108	NA	Tail fiber domain-containing protein	-1.27388	0.00272677
JMRS01_220079	NA	putative ABC transport system permease protein	1.06749	0.0128874
JMRS01_220126	NA	YiaAB two helix domain protein	-1.25107	0.0400197
JMRS01_220130	pabB	Para-aminobenzoate synthase, subunit I	1.00499	0.00950753
JMRS01_260010	gpmA	2,3-bisphosphoglycerate-dependent phosphoglycerate mutase	-1.38093	0.00351615
JMRS01_260040	rpoH	RNA polymerase, sigma 32 (sigma H) factor	-1.08817	0.0059439
JMRS01_260043	NA	Fatty acid desaturase	-1.03482	0.0331303
JMRS01_260045	NA	protein of unknown function	1.39642	0.006873
JMRS01_260046	NA	DUF4375 domain-containing protein	2.32502	0.000127505
JMRS01_260063	NA	conserved exported protein of unknown function	-1.95654	0.00441749
JMRS01_260108	NA	conserved protein of unknown function	-1.76897	0.00714863
JMRS01_290025	NA	conserved protein of unknown function	-1.66427	0.00445072
JMRS01_290027	NA	conserved protein of unknown function	1.02232	0.00365384
JMRS01_300058	dps	Putative DNA starvation/stationary phase protection protein	-1.29933	0.0250599
JMRS01_300100	gmhA	Phosphoheptose isomerase	-1.1368	0.0233187
JMRS01_310009	NA	Thioesterase	-1.77469	0.0441207
JMRS01_310025	NA	Type 1 glutamine amidotransferase domain-containing protein	-1.2481	0.0278008
JMRS01_320029	NA	protein of unknown function	1.78121	0.00396427
JMRS01_320030	NA	protein of unknown function	1.38129	0.0166829
JMRS01_320032	NA	protein of unknown function	1.09274	0.037495
JMRS01_320033	NA	conserved protein of unknown function	1.15154	0.0159808
JMRS01_320084	NA	outer membrane lipoprotein SlyB	-1.13932	0.00747234
JMRS01_320085	ppnP	Pyrimidine/purine nucleoside phosphorylase	-1.10972	0.0274075
JMRS01_320102	fumA	Fumarate hydratase class I	-1.23141	0.00154825
JMRS01_330018	NA	Diguanylate cyclase with PAS/PAC sensor	-1.02288	0.0416459
JMRS01_330033	clpP	ATP-dependent Clp protease proteolytic subunit	-1.22357	0.00508922
JMRS01_330042	NA	Integral membrane protein	1.11611	0.0102892
JMRS01_330071	NA	Uncharacterized 52.8 kDa protein in TAR-I ttuC' 3'region	1.20873	0.0155296
JMRS01_340006	NA	membrane protein of unknown function	-1.34025	0.042882
JMRS01_340015	NA	conserved protein of unknown function	1.93553	0.0116043
JMRS01_340031	NA	Serine endopeptidase	1.56019	0.00119316
JMRS01_340104	NA	conserved protein of unknown function	-1.61014	0.0319289
JMRS01_340121	NA	Azurin-2	1.34207	0.0253645
JMRS01_350016	fpr	Ferredoxin--NADP reductase	-1.17159	0.00829905
JMRS01_350057	glcE	glycolate dehydrogenase, putative FAD-binding subunit	-1.38387	0.0285367
JMRS01_350058	glcF	glycolate dehydrogenase, putative iron-sulfur subunit	-1.40248	0.0305574
JMRS01_350065	NA	MFS transporter, LPLT family, lysophospholipid transporter	1.3322	0.0177291
JMRS01_360003	bepE	Efflux pump membrane transporter BepE	1.7576	0.00209582
JMRS01_360026	NA	Aminotransferase class-III	-1.343	0.0125868
JMRS01_360072	NA	glycosyltransferase 2 family protein	1.38028	0.00241881
JMRS01_360084	boxR	XRE family transcriptional regulator, aerobic/anaerobic benzoate catabolism transcriptional regulator	-2.01662	0.000154503
JMRS01_360087	bclA	Benzoate--CoA ligase	-1.95833	0.0317865
JMRS01_360101	minD	Z-ring positioning protein MinD	-1.22922	0.0146043
JMRS01_360108	dadA	D-amino acid dehydrogenase	-1.11037	0.0260188
JMRS01_360114	pckG	Phosphoenolpyruvate carboxykinase [GTP]	-1.21185	0.0134061
JMRS01_360118	boxC	Benzoyl-CoA-dihydrodiol lyase	-1.35893	0.00617902
JMRS01_360119	boxB	Benzoyl-CoA oxygenase component B	-1.76199	0.0219632
JMRS01_360120	boxA	Benzoyl-CoA oxygenase component A	-1.34845	0.0231122
JMRS01_360130	NA	D-lactate dehydrogenase (cytochrome)	-1.00126	0.0232511
JMRS01_360157	NA	periplasmic protein CpxP/Spy	-1.89844	0.0200154
JMRS01_360204	argC	N-acetyl-gamma-glutamyl-phosphate reductase	-1.59282	0.00155951
JMRS01_360213	pyrF	Orotidine 5'-phosphate decarboxylase	-1.30427	0.0180176
JMRS01_360257	NA	putative lipoprotein transmembrane	1.07545	0.0167132
JMRS01_360258	fmt	10-formyltetrahydrofolate:L-methionyl-tRNA(fMet) N-formyltransferase	1.31333	0.0105264
JMRS01_360259	NA	AzlC family protein	1.38775	0.00859022
JMRS01_360262	pgk	phosphoglycerate kinase	-1.27141	0.00736556
JMRS01_360272	mneA	putative manganese exporter	1.09753	0.0325431
JMRS01_360276	NA	acylglycerol lipase	1.23305	0.00675182
JMRS01_360305	NA	Barstar (Barnase inhibitor)	-1.92509	0.00240087
JMRS01_360306	NA	protein of unknown function	1.31905	0.00673063
JMRS01_360307	NA	ribonuclease T1	-1.50213	0.00687286
JMRS01_360324	narH	nitrate reductase A subunit beta	1.10071	0.0153526
JMRS01_360325	narJ	nitrate reductase molybdenum cofactor assembly chaperone NarJ/NarW	1.01926	0.0282075
JMRS01_360326	narI	nitrate reductase A subunit gamma	1.00239	0.0235847
JMRS01_360327	surA	Chaperone SurA	1.00173	0.020125
JMRS01_360351	NA	quercetin 2,3-dioxygenase	-2.19304	0.000785485
JMRS01_360395	NA	Cupin domain-containing protein	-2.47712	0.000142827
JMRS01_360396	NA	Hydrolase	-1.34755	0.0353736
JMRS01_370030	NA	Glutamate/cysteine ligase	-1.04254	0.00626886
JMRS01_380045	NA	Putative gluconate 2-dehydrogenase (acceptor)	1.85494	0.00108322
JMRS01_380046	NA	Gluconate 2-dehydrogenase flavoprotein	1.57116	0.00227808
JMRS01_380056	NA	Transcriptional regulator, TetR family	-1.7378	0.0102377
JMRS01_380122	mmsA	Methylmalonate-semialdehyde dehydrogenase [acylating]	-1.30127	0.036782
JMRS01_390025	imuB	protein ImuB	1.13642	0.0302881
JMRS01_390026	imuA	protein ImuA	1.09463	0.0210015
JMRS01_390047	czcB	Cobalt-zinc-cadmium resistance protein CzcB	1.13133	0.0207548
JMRS01_400007	NA	Tetratricopeptide TPR_2 repeat protein	-1.73122	0.013503
JMRS01_410012	dapA	4-hydroxy-tetrahydrodipicolinate synthase	-1.5818	0.00179883
JMRS01_420024	NA	protein of unknown function	1.01351	0.032175
JMRS01_420027	NA	protein of unknown function	1.19138	0.0223393
JMRS01_430028	mdlB	(S)-mandelate dehydrogenase	-1.36233	0.0257713
JMRS01_440050	dsbA	Thiol:disulfide interchange protein DsbA	-1.40243	0.00153686
JMRS01_450022	NA	Response regulator receiver protein	1.28423	0.0255676
JMRS01_510012	macA	membrane fusion protein, macrolide-specific efflux system	1.62721	0.00884727
JMRS01_510013	macB	ABC-type tripartite efflux pump ATP binding/membrane subunit	1.47388	0.0208393
JMRS01_510014	NA	RND efflux system, outer membrane lipoprotein, NodT family	2.25113	0.0152414
JMRS01_510018	NA	LysR family transcriptional regulator, regulator for bpeEF and oprC	1.13309	0.0121021
JMRS01_520002	NA	cytochrome c oxidase assembly protein subunit 15	1.03955	0.00806953
JMRS01_520103	NA	Putative polysaccharide pyruvyl transferase	1.02712	0.0261936
JMRS01_530011	NA	Lytic transglycosylase domain-containing protein	1.20223	0.00263586
JMRS01_530014	nrdR	Transcriptional repressor NrdR	1.07751	0.0111409
JMRS01_530036	NA	conserved protein of unknown function	2.00346	0.000803959
JMRS01_540024	pstS	phosphate ABC transporter periplasmic binding protein	-1.1986	0.00663239
JMRS01_550017	NA	conserved exported protein of unknown function	-1.79377	0.00156441
JMRS01_550021	NA	conserved protein of unknown function	-2.14523	0.0184118
JMRS01_550025	NA	heat shock protein HslJ	-1.64864	0.00570364
JMRS01_560022	NA	Transcriptional regulator, MarR family with acetyltransferase activity	-1.68899	0.002894
JMRS01_560058	allA	Ureidoglycolate lyase	-2.23818	0.0110527
JMRS01_560059	NA	putative tricarboxylic transport membrane protein	-2.93707	0.00481869
JMRS01_560063	dlmR	LysR family transcriptional regulator, transcriptional activator for dmlA	-2.00509	0.0249667
JMRS01_580017	NA	Fimbrial protein	-1.02784	0.0173548
JMRS01_580018	NA	Putative pili assembly chaperone	-1.05078	0.0351626
JMRS01_580019	yfcU	putative outer membrane usher protein YfcU	-1.64029	0.00186311
JMRS01_580020	smfA	Fimbria A protein	-1.83302	0.000261928
JMRS01_580027	rcsC	two-component system, NarL family, capsular synthesis sensor histidine kinase RcsC	-1.97523	0.000202142
JMRS01_580028	NA	Response regulator receiver modulated diguanylate phosphodiesterase	-1.74212	0.00339391
JMRS01_580032	NA	Acyltransferase 3	1.23839	0.0248611
JMRS01_590011	NA	DUF446 domain-containing protein	-1.70519	0.00945603
JMRS01_590012	aroG	3-deoxy-7-phosphoheptulonate synthase, Phe-sensitive	-1.10999	0.0143969
JMRS01_590043	hslV	peptidase component of the HslVU protease	-1.63162	0.00139189
JMRS01_590055	NA	feruloyl-CoA synthase	-1.21081	0.0401122
JMRS01_590057	NA	Putative enoyl-CoA hydratase/isomerase	-2.69823	0.00388274
JMRS01_600023	NA	NAD(P)/FAD-dependent oxidoreductase	-1.31266	0.00867044
JMRS01_600027	htpX	protease HtpX	-1.47978	0.00190252
JMRS01_600031	pyrC	dihydroorotase	-1.91032	0.00771045
JMRS01_600034	gltL	glutamate/aspartate ABC transporter ATP binding subunit	-1.13871	0.0313208
JMRS01_600037	gltI	glutamate/aspartate ABC transporter periplasmic binding protein	-1.43465	0.019871
JMRS01_600051	NA	acyl-CoA thioesterase YciA	-1.59067	0.00515087
JMRS01_600080	glyQ	glycine--tRNA ligase subunit alpha	-1.2957	0.0074143
JMRS01_600089	coaX	Type III pantothenate kinase	-1.1139	0.0357313
JMRS01_600128	NA	Thioredoxin C-3	-1.54404	0.0180782
JMRS01_600150	NA	conserved exported protein of unknown function	1.20571	0.00671981
JMRS01_600152	mgtE	Putative MgtE_N domain-containing protein	1.71654	0.00184525
JMRS01_600169	NA	diguanylate cyclase	-1.13117	0.0105315
JMRS01_600186	htpG	chaperone protein HtpG	-1.73168	0.00438721
JMRS01_600234	NA	conserved protein of unknown function	1.16561	0.0130583
JMRS01_600245	glcD	glycolate dehydrogenase, putative FAD-linked subunit	-1.51637	0.0177229
JMRS01_600268	NA	AMP-dependent synthetase	1.1733	0.0294665
JMRS01_640002	NA	protein of unknown function	1.20211	0.00587517
JMRS01_640021	NA	protein of unknown function	1.03589	0.0234149
JMRS01_640034	NA	Putative PRC-barrel domain	1.27367	0.00603677
JMRS01_640035	NA	protein of unknown function	1.59118	0.000139454
JMRS01_640037	NA	conserved exported protein of unknown function	1.52068	0.013051
JMRS01_650009	NA	lipopolysaccharide export system permease protein	1.03045	0.0281464
JMRS01_650021	cyt	Cytochrome c-552	-2.48544	0.0394264
JMRS01_650043	yhdE	nucleoside triphosphate pyrophosphatase YhdE	1.45625	0.00917859
JMRS01_650101	fadA	3-ketoacyl-CoA thiolase	1.07974	0.0384418
JMRS01_660012	NA	phosphatidate cytidylyltransferase	1.23465	0.0131828
JMRS01_680006	NA	LysR family transcriptional regulator	-2.75383	0.0148385
JMRS01_700008	NA	Integrase	-1.4713	0.0293613
JMRS01_700024	creB	DNA-binding transcriptional regulator CreB	1.15332	0.0231399
JMRS01_700026	NA	inner membrane protein	-2.09252	0.00403962
JMRS01_700048	NA	Endonuclease	-1.57158	0.00543055
JMRS01_700062	ugpB	sn-glycerol 3-phosphate ABC transporter periplasmic binding protein	-1.01118	0.0253318
JMRS01_700078	NA	Uncharacterized monothiol glutaredoxin ycf64-like	-1.63321	0.00299592
JMRS01_700082	proS	proline--tRNA ligase	-1.37557	0.00834901
JMRS01_700114	NA	MFS transporter	1.53618	0.00185047
JMRS01_700116	tatC	Sec-independent protein translocase protein TatC	1.4804	0.00204944
JMRS01_700122	hisE	Phosphoribosyl-ATP pyrophosphatase	-1.25747	0.00478593
JMRS01_700161	gltB	glutamate synthase subunit GltB	-1.33363	0.000352173
JMRS01_700176	talA	transaldolase A	-1.09592	0.00810558
JMRS01_700193	msrP	protein-L-methionine sulfoxide reductase catalytic subunit MsrP	-1.33463	0.0108752
JMRS01_700212	groS	cochaperonin GroES	-1.39873	0.0289968
JMRS01_700213	groL	chaperonin GroEL	-1.2468	0.0195346
JMRS01_700243	NA	Signal transduction protein	-1.7189	0.00329669
JMRS01_700247	NA	cyanophycin synthetase	-2.14552	0.00214621
JMRS01_700248	cphA	Cyanophycin synthetase	-1.50808	0.0104965
JMRS01_700310	NA	putative tricarboxylic transport membrane protein	-1.70577	0.0072497
JMRS01_700327	NA	xanthine dehydrogenase large subunit	1.10179	0.00875483
JMRS01_700329	mdtD	putative multidrug resistance protein MdtD	1.36374	0.0123242
JMRS01_710001	NA	Portal protein	1.1077	0.0113753
JMRS01_710009	NA	conserved protein of unknown function	1.55334	0.0106203
JMRS01_740002	fecR	transmembrane sensor	1.06112	0.00211299
JMRS01_740003	fecI	RNA polymerase sigma factor FecI	1.30203	0.00203241
JMRS01_760013	NA	protein of unknown function	-1.80179	0.0171019
JMRS01_760025	NA	Universal stress protein	-1.11546	0.0154054
JMRS01_790002	NA	N-ethylmaleimide reductase (fragment)	-2.54684	0.0242725
JMRS01_790003	NA	TetR/AcrR family transcriptional regulator, transcriptional repressor for nem operon	-1.21542	0.0318946
JMRS01_790013	infA	translation initiation factor IF-1	-1.03789	0.0300842
JMRS01_790024	NA	VWA containing CoxE family protein	1.14576	0.0206915
JMRS01_790057	NA	Putative peptidase U32	-1.39243	0.00500494
JMRS01_810012	trmB	tRNA (guanine-N(7)-)-methyltransferase	-1.63851	0.0016813
JMRS01_810024	lysP	lysine:H(+) symporter	-1.50402	0.00361715
JMRS01_810032	NA	Electron transfer flavoprotein-ubiquinone oxidoreductase	-1.10296	0.0111756
JMRS01_810053	NA	Transcriptional regulator, LuxR family	2.09677	8.40965e-05
JMRS01_810059	NA	diguanylate cyclase	1.31211	0.00727375
JMRS01_820010	NA	protein of unknown function	-2.21224	0.0339559
JMRS01_820066	NA	HEPN_Toprim_N domain-containing protein	-1.06749	0.0462881
JMRS01_820083	pcoA	Copper resistance protein A	-1.60485	0.000993394
JMRS01_820089	arcC	arsenate reductase (thioredoxin)	-1.55844	0.0481544
JMRS01_850001	NA	conserved protein of unknown function	1.29906	0.0469971
JMRS01_860004	NA	conserved membrane protein of unknown function	1.52836	0.00459722
JMRS01_860031	acrA	multidrug efflux pump membrane fusion lipoprotein AcrA	-1.33255	0.022148
JMRS01_860032	acrB	multidrug efflux pump RND permease AcrB	-1.1349	0.0219198
JMRS01_860037	ldcA	Lysine decarboxylase LdcA	-1.29938	0.00883618
JMRS01_860043	NA	Transcriptional regulator, IclR family	-1.49557	0.0396748
JMRS01_860054	cbpA	Curved DNA-binding protein	-1.20534	0.0203426
JMRS01_860090	NA	conserved protein of unknown function	-1.87018	0.0284085
JMRS01_860100	NA	GlxA family transcriptional regulator	-1.16002	0.0254365
JMRS01_860110	NA	cell division protein ZapB	-1.56923	0.00253709
JMRS01_860131	NA	Collagen_mid domain-containing protein	1.24192	0.0211818
JMRS01_860158	NA	Flavodoxin/nitric oxide synthase	1.12226	0.00615672
JMRS01_860173	NA	magnesium chelatase subunit I	1.46801	0.0140525
JMRS01_860174	cobN	Aerobic cobaltochelatase subunit CobN	1.75619	0.00241087
JMRS01_860175	cobW	Protein CobW	1.78572	0.00670359
JMRS01_860178	NA	iron complex outermembrane recepter protein	1.07412	0.0164522
JMRS01_860180	btuC	Cobalamin import system permease protein BtuC	1.29774	0.00638104
JMRS01_860186	NA	conserved protein of unknown function	-1.93843	0.00110106
JMRS01_860194	metQ	D-methionine-binding lipoprotein MetQ	-1.84861	0.000293888
JMRS01_860197	fecI	RNA polymerase sigma factor FecI	1.63071	0.00042109
JMRS01_860198	fecR	transmembrane sensor	1.33917	0.0019037
JMRS01_860215	NA	exported protein of unknown function	-1.41157	0.0356179
JMRS01_860222	NA	LysR family transcriptional regulator	-1.42188	0.019671
JMRS01_860230	bigR	Biofilm growth-associated repressor	-2.99379	0.00755535
JMRS01_860270	NA	glutaryl-CoA dehydrogenase	-2.18486	0.000128606
JMRS01_860280	NA	conserved exported protein of unknown function	-2.40431	1.25019e-05
JMRS01_860281	NA	DUF4124 domain-containing protein	-1.86401	0.00012747
JMRS01_860289	purM	phosphoribosylformylglycinamide cyclo-ligase	-1.37267	0.0125676
JMRS01_860315	kynU	Kynureninase	1.21542	0.0282373
JMRS01_860334	nadA	quinolinate synthase	-1.86293	0.00971423
JMRS01_860356	NA	cAMP-binding protein-catabolite gene activat or and regulatory subunit of cAMP-dependent protein kinase	1.04222	0.00826028
JMRS01_860362	NA	RND efflux system, outer membrane lipoprotein, NodT family	-1.261	0.0102814
JMRS01_870004	NA	aerobic carbon-monoxide dehydrogenase large subunit	1.20856	0.0128232
JMRS01_980002	NA	Porin	-1.04565	0.0486286
JMRS01_990002	NA	protein of unknown function	1.22836	0.035868
JMRS01_1020008	NA	isoquinoline 1-oxidoreductase subunit beta	1.05718	0.0106676
JMRS01_1030005	NA	bacterioferritin	1.24187	0.0102766
JMRS01_1030007	NA	conserved exported protein of unknown function	1.47375	0.00644468
JMRS01_1050035	NA	Histidine kinase	1.1653	0.0251597
JMRS01_1050044	NA	methyl-accepting chemotaxis protein I, serine sensor receptor	-1.04854	0.0347253
JMRS01_1050095	trxB	thioredoxin reductase	-2.19634	0.00483422
JMRS01_1050126	guaC	GMP reductase	-1.02638	0.023811
JMRS01_1050136	NA	conserved protein of unknown function	-1.82582	0.0117043
JMRS01_1070043	flgK	flagellar hook-associated protein 1 FlgK	2.35658	0.0193597
JMRS01_1070045	flgI	flagellar P-ring protein	1.94047	0.0172494
JMRS01_1100018	NA	Putative ribonuclease E	1.01008	0.00740891

## Sheet: Tripartite C.testosteroni LSMMG
Differentially expressed genes of tripartite C. testosteroni in LSMMG
GeneID	Gene	Product	Log2FoldChange	p-value
JMRS01_40012	NA	Aspartyl-tRNA amidotransferase subunit B	-1.47711	0.0299021
JMRS01_50017	ispA	geranyl diphosphate/farnesyl diphosphate synthase	-1.30783	0.0196942
JMRS01_50022	flhD	DNA-binding transcriptional dual regulator FlhD	2.50755	0.0158588
JMRS01_50023	flhC	DNA-binding transcriptional dual regulator FlhC	2.71907	0.0108974
JMRS01_50024	ppc	Phosphoenolpyruvate carboxylase	-1.08452	0.0250583
JMRS01_50036	NA	glyoxylase I family protein	-1.03095	0.0374813
JMRS01_60039	NA	two-component system, cell cycle response regulator	1.66171	0.00340446
JMRS01_60051	asd	aspartate-semialdehyde dehydrogenase	-1.21508	0.00460655
JMRS01_60055	leuC	3-isopropylmalate dehydratase subunit LeuC	-1.13291	0.00755294
JMRS01_60056	NA	Transcriptional regulator, LysR family	-1.28593	0.00253716
JMRS01_110022	NA	putative periplasmic ligand-binding sensor protein	-1.66719	0.0121341
JMRS01_110024	NA	Putative 17 kDa surface antigen	-2.5372	0.00145251
JMRS01_110035	NA	RNA-directed DNA polymerase	2.39512	0.00306318
JMRS01_110058	NA	Putative 17 kDa surface antigen	-2.74366	0.00320247
JMRS01_130007	gdhA	glutamate dehydrogenase	-2.01115	0.0185117
JMRS01_130034	NA	DUF1178 family protein	1.02391	0.0143308
JMRS01_130072	clpB	chaperone protein ClpB	-1.08142	0.0306216
JMRS01_140014	NA	Acetyltransferase CD1211	-1.68116	0.0373898
JMRS01_140024	lipA	lipoyl synthase	-1.0314	0.0174743
JMRS01_140048	NA	TetR/AcrR family transcriptional regulator, acrAB operon repressor	-1.19023	0.000819021
JMRS01_150004	hiuH	hydroxyisourate hydrolase/transthyretin-related protein	-1.0703	0.0181436
JMRS01_150012	NA	LysR family transcriptional regulator	1.60024	0.0025169
JMRS01_150032	cysU	sulfate/thiosulfate ABC transporter inner membrane subunit CysU	1.73462	0.00182026
JMRS01_150033	cysW	sulfate/thiosulfate ABC transporter inner membrane subunit CysW	1.63117	0.00239618
JMRS01_150034	cysA	sulfate/thiosulfate ABC transporter ATP binding subunit	1.34728	0.00450573
JMRS01_170006	fatD	Ferric-anguibactin transport system permease protein FatD	2.19748	0.000655481
JMRS01_170039	clpS	specificity factor for ClpA-ClpP chaperone-protease complex	-1.0179	0.0169464
JMRS01_170043	NA	Putative two-component transcriptional regulator, Fis family	1.15684	0.0268203
JMRS01_190006	gcvH	glycine cleavage system H protein	-1.12788	0.0407778
JMRS01_190014	NA	Conserved protein of unknown function	-1.96053	0.00235401
JMRS01_190019	NA	DNA-binding transcriptional regulator, MarR family	-2.05371	0.0383569
JMRS01_190030	NA	protein ImuA	1.24967	0.00762676
JMRS01_190031	NA	protein ImuB	1.59015	0.00334518
JMRS01_190059	NA	suppressor of fused	-1.20953	0.0154268
JMRS01_200027	NA	Isochorismatase hydrolase	-1.18969	0.0354273
JMRS01_200038	NA	iron complex outermembrane recepter protein	1.03637	0.04198
JMRS01_200056	NA	DUF262 domain-containing protein	1.77839	0.000691152
JMRS01_200057	NA	conserved protein of unknown function	1.64335	0.00196275
JMRS01_210016	NA	EAL domain-containing protein	1.03273	0.0158964
JMRS01_210039	tsr	Methyl-accepting chemotaxis serine transducer	2.57734	0.000137794
JMRS01_210048	NA	DUF3619 family protein	-1.0127	0.0194326
JMRS01_210055	leuA	2-isopropylmalate synthase	-1.04841	0.00972041
JMRS01_210057	pbpG	serine-type D-Ala-D-Ala endopeptidase (penicillin-binding protein 7)	-1.0541	0.0274808
JMRS01_210058	NA	IclR family transcriptional regulator	-1.39741	0.0168798
JMRS01_210061	efp	Elongation factor P	-1.30568	0.0189434
JMRS01_210070	NA	Phage integrase family protein	-1.10425	0.0326428
JMRS01_220126	NA	YiaAB two helix domain protein	-1.89591	0.00762739
JMRS01_240052	NA	conserved protein of unknown function	1.12528	0.0447365
JMRS01_260010	gpmA	2,3-bisphosphoglycerate-dependent phosphoglycerate mutase	-1.24136	0.012381
JMRS01_260043	NA	Fatty acid desaturase	-1.81369	0.00822987
JMRS01_260063	NA	conserved exported protein of unknown function	-1.11625	0.0413979
JMRS01_260077	NA	Cation transporter	1.43406	0.0320946
JMRS01_260161	pilH	Protein PilH	1.10655	0.0145545
JMRS01_290020	NA	conserved protein of unknown function	3.18544	0.00247007
JMRS01_290027	NA	conserved protein of unknown function	1.28991	0.000832288
JMRS01_300031	NA	DUF3613 domain-containing protein	1.08689	0.02087
JMRS01_300055	NA	Cyclic di-GMP phosphodiesterase PA4108	1.5537	0.00274485
JMRS01_320029	NA	protein of unknown function	1.84581	0.00465271
JMRS01_320030	NA	protein of unknown function	1.39207	0.023739
JMRS01_320032	NA	protein of unknown function	1.40746	0.0120043
JMRS01_320033	NA	conserved protein of unknown function	1.50872	0.00354838
JMRS01_320039	NA	conserved protein of unknown function	2.18631	0.00260856
JMRS01_320040	NA	Negative regulator of beta-lactamase expression	1.75619	0.00207952
JMRS01_320044	NA	Diguanylate phosphodiesterase	2.08583	0.000524673
JMRS01_320079	purF	amidophosphoribosyltransferase	-1.13668	0.0069036
JMRS01_320084	NA	outer membrane lipoprotein SlyB	-1.18445	0.00837799
JMRS01_320086	argG	argininosuccinate synthetase	-1.0169	0.0102421
JMRS01_320099	NA	Bcr/CflA family efflux transporter	1.75582	0.00150388
JMRS01_320101	NA	Uncharacterized signaling protein PA1727	1.88504	0.000390043
JMRS01_330028	metE	cobalamin-independent homocysteine transmethylase	1.68059	0.0150698
JMRS01_330033	clpP	ATP-dependent Clp protease proteolytic subunit	-1.17822	0.00829482
JMRS01_330078	NA	conserved protein of unknown function	1.1033	0.0165774
JMRS01_340015	NA	conserved protein of unknown function	2.99028	0.00043076
JMRS01_340032	NA	Membrane protein	-1.22363	0.0113325
JMRS01_340033	NA	conserved protein of unknown function	-1.56511	0.027978
JMRS01_340121	NA	Azurin-2	1.83121	0.0056189
JMRS01_340134	NA	LrgB family protein	1.03036	0.00942024
JMRS01_350016	fpr	Ferredoxin--NADP reductase	-1.78318	0.00130445
JMRS01_350017	NA	branched-chain amino acid transport system substrate-binding protein	-1.1905	0.0180522
JMRS01_360003	bepE	Efflux pump membrane transporter BepE	2.12296	0.000636688
JMRS01_360026	NA	Aminotransferase class-III	-1.1647	0.0439385
JMRS01_360036	NA	putative ABC transport system ATP-binding protein	-2.53896	0.0229239
JMRS01_360052	NA	conserved protein of unknown function	3.38972	0.0021283
JMRS01_360072	NA	glycosyltransferase 2 family protein	1.21271	0.0104507
JMRS01_360084	boxR	XRE family transcriptional regulator, aerobic/anaerobic benzoate catabolism transcriptional regulator	-1.2924	0.00492169
JMRS01_360108	dadA	D-amino acid dehydrogenase	-1.10776	0.0333622
JMRS01_360118	boxC	Benzoyl-CoA-dihydrodiol lyase	-1.61476	0.0034105
JMRS01_360152	NA	methyl-accepting chemotaxis protein	1.57723	0.00726701
JMRS01_360204	argC	N-acetyl-gamma-glutamyl-phosphate reductase	-1.53394	0.00415726
JMRS01_360242	NA	two-component system, LuxR family, sensor histidine kinase DctS	1.08157	0.0162532
JMRS01_360258	fmt	10-formyltetrahydrofolate:L-methionyl-tRNA(fMet) N-formyltransferase	1.61326	0.00363212
JMRS01_360259	NA	AzlC family protein	1.75995	0.00225167
JMRS01_360262	pgk	phosphoglycerate kinase	-1.48799	0.0117226
JMRS01_360270	NA	RNA-binding protein	-1.18237	0.0404466
JMRS01_360276	NA	acylglycerol lipase	1.49649	0.00275622
JMRS01_360305	NA	Barstar (Barnase inhibitor)	-1.34095	0.0496818
JMRS01_360306	NA	protein of unknown function	1.44151	0.00534391
JMRS01_360307	NA	ribonuclease T1	-2.4011	0.0095126
JMRS01_360321	narK	putative nitrate/nitrite antiporter NarK1	1.34131	0.0308351
JMRS01_360345	NA	conserved protein of unknown function	-1.88037	0.0105078
JMRS01_360351	NA	quercetin 2,3-dioxygenase	-1.10591	0.0409154
JMRS01_360382	tktA	transketolase 1	-1.0662	0.00538486
JMRS01_360395	NA	Cupin domain-containing protein	-1.37494	0.00788716
JMRS01_380029	NA	protein of unknown function	1.30081	0.00791752
JMRS01_380036	cynX	Cyanate transport protein CynX	1.97307	0.00229809
JMRS01_380045	tsdA	Putative gluconate 2-dehydrogenase (acceptor)	1.37859	0.0199223
JMRS01_380074	tyrB	tyrosine aminotransferase	-1.12108	0.0131707
JMRS01_380096	NA	LysR family transcriptional regulator	1.22339	0.0107043
JMRS01_380106	NA	Glycosyltransferase family 1 protein	1.07896	0.0149017
JMRS01_380122	mmsA	Methylmalonate-semialdehyde dehydrogenase [acylating]	-1.53141	0.0456534
JMRS01_390025	imuB	protein ImuB	1.84474	0.00166355
JMRS01_390026	imuA	protein ImuA	2.03183	0.000289699
JMRS01_390034	eptC	heptose-I-phosphate ethanolaminephosphotransferase	1.37715	0.0175314
JMRS01_390047	czcB	Cobalt-zinc-cadmium resistance protein CzcB	1.53167	0.00476418
JMRS01_390053	NA	Tyrosine-type recombinase/integrase	1.93662	0.00555387
JMRS01_390068	NA	CAP domain-containing protein	2.16181	0.00920319
JMRS01_390069	NA	Helicase	3.67814	0.00281003
JMRS01_390078	NA	conserved protein of unknown function	4.15582	0.0274252
JMRS01_390079	NA	conserved protein of unknown function	3.54561	0.00743471
JMRS01_390080	NA	conserved protein of unknown function	3.42126	0.00278867
JMRS01_390083	NA	conserved protein of unknown function	4.32843	0.000963934
JMRS01_410012	dapA	4-hydroxy-tetrahydrodipicolinate synthase	-1.27021	0.0251318
JMRS01_410013	bamC	Outer membrane protein assembly factor BamC	-1.10475	0.0253437
JMRS01_420024	NA	protein of unknown function	1.20111	0.015578
JMRS01_420027	NA	protein of unknown function	1.65794	0.00355278
JMRS01_440050	dsbA	Thiol:disulfide interchange protein DsbA	-1.02481	0.0136239
JMRS01_450016	NA	Uncharacterized signaling protein CC_0091	1.16981	0.029401
JMRS01_450017	tar	methyl-accepting chemotaxis protein Tar	1.40949	0.00303839
JMRS01_450018	NA	Histidine kinase	1.13497	0.00545377
JMRS01_450020	NA	cyclohexadienyl dehydratase	1.69431	0.000451208
JMRS01_450021	NA	putative two-component system response regulator	1.68229	0.00126296
JMRS01_450022	NA	Response regulator receiver protein	2.07601	0.00149886
JMRS01_460021	NA	Glycosyl transferase group 1	1.11613	0.0488546
JMRS01_520002	NA	cytochrome c oxidase assembly protein subunit 15	1.28819	0.00233638
JMRS01_520047	NA	NACHT domain-containing protein	1.08814	0.00317443
JMRS01_520092	NA	aerotaxis receptor	1.36721	0.0146496
JMRS01_530029	NA	FAD linked oxidase domain protein	-1.10139	0.0387115
JMRS01_530065	NA	RNA-directed DNA polymerase	2.10985	0.00515295
JMRS01_540001	NA	protein of unknown function	1.27866	0.0100272
JMRS01_540019	phoB	DNA-binding transcriptional dual regulator PhoB	-1.21614	0.0446723
JMRS01_540027	ppk	Polyphosphate kinase	-1.32267	0.00608315
JMRS01_540040	NA	RNA-directed DNA polymerase	2.22443	0.00586586
JMRS01_550001	rluD	Ribosomal large subunit pseudouridine synthase D	1.67273	0.00785945
JMRS01_550011	map	methionine aminopeptidase	1.1262	0.0159707
JMRS01_550017	NA	conserved exported protein of unknown function	-2.7239	0.000764129
JMRS01_550025	NA	heat shock protein HslJ	-1.47652	0.0158521
JMRS01_550033	NA	diguanylate cyclase	1.16139	0.0127491
JMRS01_560022	NA	Transcriptional regulator, MarR family with acetyltransferase activity	-1.56845	0.0111569
JMRS01_580013	NA	conserved exported protein of unknown function	1.73111	0.00112362
JMRS01_580015	NA	Fimbrial protein	1.89181	0.000659541
JMRS01_580032	NA	Acyltransferase 3	2.04116	0.00103509
JMRS01_590011	NA	DUF446 domain-containing protein	-1.59114	0.0211895
JMRS01_590012	aroG	3-deoxy-7-phosphoheptulonate synthase, Phe-sensitive	-1.03401	0.0274603
JMRS01_590043	hslV	peptidase component of the HslVU protease	-1.2805	0.0192729
JMRS01_590046	NA	cobalamin biosynthesis protein CobW	-1.04798	0.0467209
JMRS01_600023	NA	NAD(P)/FAD-dependent oxidoreductase	-1.43946	0.0406697
JMRS01_600027	htpX	protease HtpX	-1.83222	0.00107932
JMRS01_600033	rocF	Arginase	1.37665	0.019598
JMRS01_600034	gltL	glutamate/aspartate ABC transporter ATP binding subunit	-1.65182	0.0449404
JMRS01_600037	gltI	glutamate/aspartate ABC transporter periplasmic binding protein	-1.66477	0.0123986
JMRS01_600051	NA	acyl-CoA thioesterase YciA	-1.41223	0.0429241
JMRS01_600052	NA	conserved protein of unknown function	-2.82475	0.000424424
JMRS01_600056	NA	protein of unknown function	-1.57679	0.011447
JMRS01_600060	NA	DUF2147 domain-containing protein	-1.05939	0.0333389
JMRS01_600106	phhA	Phenylalanine-4-hydroxylase	-1.91568	0.0386239
JMRS01_600128	NA	Thioredoxin C-3	-1.46392	0.0384532
JMRS01_600152	mgtE	Putative MgtE_N domain-containing protein	1.5022	0.00793961
JMRS01_600158	NA	lysyl endopeptidase	1.0725	0.0461945
JMRS01_600162	NA	putative tricarboxylic transport membrane protein	-1.67155	0.00815419
JMRS01_600169	NA	diguanylate cyclase	-1.12954	0.0386234
JMRS01_600180	NA	conserved membrane protein of unknown function	1.01436	0.0439111
JMRS01_600234	NA	conserved protein of unknown function	1.28418	0.0161994
JMRS01_600261	NA	DUF445 domain-containing protein	1.1185	0.000975597
JMRS01_620001	NA	protein of unknown function	1.03616	0.037848
JMRS01_640019	NA	conserved protein of unknown function	1.27495	0.0326085
JMRS01_640021	NA	protein of unknown function	1.29117	0.00914487
JMRS01_640037	NA	conserved exported protein of unknown function	2.3716	0.000598242
JMRS01_650006	NA	DNA polymerase III subunit chi	-2.20578	0.0338083
JMRS01_650039	dmdC	3-methylmercaptopropionyl-CoA dehydrogenase	-1.80061	0.0200923
JMRS01_650123	NA	SH3 type 3 domain protein	-1.14025	0.0456242
JMRS01_660001	NA	protein of unknown function	2.46789	0.00132436
JMRS01_670006	NA	diguanylate cyclase	1.64061	0.00111423
JMRS01_670007	NA	protein of unknown function	2.22512	8.327e-05
JMRS01_690061	NA	RNA polymerase sigma-70 factor, ECF subfamily	1.93667	0.000158636
JMRS01_700024	creB	DNA-binding transcriptional regulator CreB	1.21831	0.0316229
JMRS01_700026	creD	inner membrane protein	-2.58315	0.0131614
JMRS01_700052	NA	Zinc ribbon domain-containing protein	-1.21111	0.0177402
JMRS01_700062	ugpB	sn-glycerol 3-phosphate ABC transporter periplasmic binding protein	-1.03603	0.0284149
JMRS01_700078	NA	Uncharacterized monothiol glutaredoxin ycf64-like	-1.21075	0.0209136
JMRS01_700082	proS	proline--tRNA ligase	-1.39919	0.0232251
JMRS01_700087	rplU	50S ribosomal subunit protein L21	-1.06352	0.028138
JMRS01_700114	NA	MFS transporter	1.64657	0.00139747
JMRS01_700155	mlaF	intermembrane phospholipid transport system, ATP binding subunit MlaF	-1.1195	0.0264537
JMRS01_700176	talA	transaldolase A	-1.84978	0.0071121
JMRS01_700179	NA	conserved protein of unknown function	-1.70224	0.00239329
JMRS01_700193	msrP	protein-L-methionine sulfoxide reductase catalytic subunit MsrP	-1.15906	0.0279532
JMRS01_700212	groS	cochaperonin GroES	-1.34076	0.0408999
JMRS01_700243	NA	Signal transduction protein	-2.15283	0.015953
JMRS01_700244	NA	conserved protein of unknown function	2.7338	0.00414768
JMRS01_700247	NA	cyanophycin synthetase	-1.79055	0.00889758
JMRS01_700248	cphA	Cyanophycin synthetase	-1.58167	0.0185555
JMRS01_700296	accA	Biotin carboxylase / Biotin carboxyl carrier protein	1.16693	0.0248819
JMRS01_700329	mdtD	putative multidrug resistance protein MdtD	1.32527	0.0233364
JMRS01_710001	NA	Portal protein	1.03244	0.0267876
JMRS01_750002	NA	electron transfer flavoprotein beta subunit	-1.0762	0.0137656
JMRS01_760004	NA	conserved protein of unknown function	1.36968	0.038249
JMRS01_790024	NA	VWA containing CoxE family protein	1.52201	0.00645808
JMRS01_790057	NA	Putative peptidase U32	-1.26723	0.0147504
JMRS01_790058	NA	8-oxo-dGTP diphosphatase	-1.62597	0.0469833
JMRS01_810019	trhO	tRNA uridine(34) hydroxylase	1.23538	0.0139464
JMRS01_810053	NA	Transcriptional regulator, LuxR family	1.48844	0.00492645
JMRS01_810059	NA	diguanylate cyclase	1.38845	0.00677341
JMRS01_820032	NA	DUF218 domain-containing protein	1.30969	0.0283215
JMRS01_820061	NA	conserved protein of unknown function	3.68165	0.000533046
JMRS01_820064	NA	conserved protein of unknown function	4.5724	0.00396631
JMRS01_820068	NA	fibronectin-binding autotransporter adhesin	1.3881	0.00142963
JMRS01_860005	NA	STAS/SEC14 domain-containing protein	1.05382	0.0286232
JMRS01_860041	NA	CoA transferase	1.38047	0.0464607
JMRS01_860110	NA	cell division protein ZapB	-2.00188	0.00931944
JMRS01_860173	NA	magnesium chelatase subunit I	1.69635	0.012065
JMRS01_860174	cobN	Aerobic cobaltochelatase subunit CobN	1.46064	0.0122944
JMRS01_860175	cobW	Protein CobW	2.14659	0.00289273
JMRS01_860178	NA	iron complex outermembrane recepter protein	1.34632	0.00526223
JMRS01_860180	btuC	Cobalamin import system permease protein BtuC	1.45801	0.00436261
JMRS01_860197	fecI	RNA polymerase sigma factor FecI	1.05534	0.0150975
JMRS01_860198	fecR	transmembrane sensor	1.18078	0.00617159
JMRS01_860206	bugT	Protein BugT	1.30892	0.0201673
JMRS01_860213	envZ	two-component system, OmpR family, osmolarity sensor histidine kinase EnvZ	-1.25979	0.0200903
JMRS01_860214	ompR	DNA-binding transcriptional dual regulator OmpR	-1.79351	0.00274086
JMRS01_860231	NA	putative metallo-hydrolase BURPS1710b_2304	1.49221	0.0183154
JMRS01_860279	ribH	6,7-dimethyl-8-ribityllumazine synthase	1.20879	0.00112275
JMRS01_860284	NA	putative tricarboxylic transport membrane protein	-1.42378	0.038187
JMRS01_860289	purM	phosphoribosylformylglycinamide cyclo-ligase	-1.17678	0.037087
JMRS01_860362	NA	RND efflux system, outer membrane lipoprotein, NodT family	-1.75173	0.0140375
JMRS01_870004	NA	aerobic carbon-monoxide dehydrogenase large subunit	1.26259	0.017146
JMRS01_900001	NA	Insertion element IS407 uncharacterized 31.7 kDa protein	1.23176	0.00517939
JMRS01_990002	NA	protein of unknown function	1.44943	0.0218041
JMRS01_1030025	fecI	RNA polymerase sigma factor FecI	1.04047	0.00208191
JMRS01_1030026	fecR	transmembrane sensor	1.03297	0.00813765
JMRS01_1030031	NA	general secretion pathway protein N	1.70178	0.00232212
JMRS01_1030043	NA	type IV pilus assembly protein PilZ	1.34938	0.00625293
JMRS01_1030048	tolB	Tol-Pal system protein TolB	-1.07101	0.00698197
JMRS01_1050047	NA	putative lipoprotein NMB1126/NMB1164	1.34934	0.0139326
JMRS01_1050145	argH	Argininosuccinate lyase	-1.02251	0.0381674
JMRS01_1070002	cheD	putative chemoreceptor glutamine deamidase CheD 1	1.88427	0.0464765
JMRS01_1070004	cheW	chemotaxis protein CheW	1.49136	0.0138887
JMRS01_1070020	fliI	flagellum-specific ATP synthase FliI	3.43262	0.00104823
JMRS01_1070031	fla	Flagellin	1.19496	0.0115097
JMRS01_1070032	fla	Flagellin	1.92339	0.024571
JMRS01_1070033	NA	Flagellar hook-associated protein 2	2.18423	0.0400588
JMRS01_1070034	fliS	flagellar biosynthesis protein FliS	2.31563	0.0158823
JMRS01_1070038	NA	flagellar biosynthesis protein FlhF	1.92331	0.0143338
JMRS01_1070041	NA	c-di-GMP phosphodiesterase	2.4198	0.00126785
JMRS01_1070042	flgL	flagellar hook-associated protein 3 FlgL	2.75408	0.00357747
JMRS01_1070043	flgK	flagellar hook-associated protein 1 FlgK	4.50032	7.47812e-05
JMRS01_1070045	flgI	flagellar P-ring protein	3.62954	9.01437e-05
JMRS01_1100013	NA	aerotaxis receptor	1.1235	0.0252001
