# Supplementary material for: Whole transcriptome analysis highlights nutrient limitation of nitrogen cycle bacteria in simulated microgravity
Source: NPJ Microgravity. 2024 Jan 10;10:3. doi: 10.1038/s41526-024-00345-z (PMC10781756; doi:10.1038/s41526-024-00345-z)
Supplement: Supplementary file 2 — Supplementary Data 2 [file 41526_2024_345_MOESM2_ESM.xlsx]

## Sheet: Axenic N.europaea RSMG
Differentially expressed genes of axenic N. europaea in RSMG
GeneID	Gene	Product	Log2FoldChange	p-value
NITEU2801	NA	protein of unknown function	-3.3211	0.0356535
NITEU2802	NA	conserved protein of unknown function	-1.36585	0.0485817
NE0114	NA	hypothetical protein	1.88893	0.00534293
NE0340	NA	integrase catalytic subunit	1.58033	0.0480141
NE0341	NA	IS4 family transposase	1.81193	0.0175334
NITEU3148	NA	protein of unknown function	1.09234	0.0121989
NITEU3169	NA	protein of unknown function	-3.10917	0.0222262
NE0509	senC	SCO1/SenC	-1.34392	0.00031105
NE0510	NA	hypothetical protein	-1.25966	0.000253352
NE0639	tatA	Sec-independent protein translocase protein TatA	-1.07051	0.00316702
NE0736	NA	cytochrome c, class IC:cytochrome c, class I	-1.50137	0.00251945
NE0747	NA	NA	1.57932	0.0176134
NITEU3540	NA	protein of unknown function	2.58324	0.0182882
NE0837	NA	hypothetical protein	-2.33516	1.32581e-05
NITEU3623	merE	Broad mercury transporter MerE	-2.30065	0.00686071
NE0838	merD	transcriptional regulator MerD	-3.46582	3.95817e-05
NE0839	merA	mercuric reductase	-2.81923	3.77013e-06
NE0840	merC	mercury transport protein MerC	-2.60228	0.000126955
NE0841	merP	mercury scavenger protein	-2.47014	9.78057e-05
NE0842	merT	mercuric transport protein	-2.31414	0.000269986
NE0943	amoB2	Ammonia monooxygenase	-1.41284	0.0429618
NE1061	NA	integrase catalytic subunit	2.01711	0.00242352
NE1106	NA	transposase	2.80815	0.00216202
NE1107	NA	IS4 family transposase	1.40622	0.023763
NE1133	NA	protease	1.47526	0.011783
NE1178	NA	integrase catalytic subunit	1.00615	0.024844
NITEU4102	NA	protein of unknown function	2.1912	0.00571813
NITEU4188	NA	protein of unknown function	2.52744	0.0395055
NITEU4472	NA	protein of unknown function	1.95645	0.0141686
NITEU4490	NA	protein of unknown function	2.57251	0.0184943
NITEU4557	NA	protein of unknown function	-1.88454	0.00727298
NE1740	NA	IS4 family transposase	1.38486	0.00565406
NITEU4674	NA	protein of unknown function	1.80592	0.0161312
NE1840	NA	integrase catalytic subunit	1.25298	0.0163818
NE1919	cbbQ	nitric oxide reductase NorQ protein	-1.05901	0.0390482
NE2011	NA	IS4 family transposase	2.07968	0.0165581
NE2012	NA	integrase catalytic subunit	1.33139	0.00752986
NE2024	NA	IS4 family transposase	1.1589	0.0319542
NE2063	amoA2	Ammonia monooxygenase, acetylene-binding	-1.07426	0.0201113
NE2098	NA	integron/retron-type RNA-directed DNA polymerase	2.02797	0.0022319
NITEU4970	NA	protein of unknown function	1.03333	0.0243042
NE2101	NA	hypothetical protein	1.85967	0.0249663
NE2117	NA	NA	1.85528	0.0430321
NITEU4993	NA	protein of unknown function	-1.01804	0.0369201
NE2156	NA	transposase IS911	2.97952	0.0226226
NE2218	NA	hypothetical protein	-1.40517	0.015617
NITEU5117	NA	protein of unknown function	1.47937	0.0432676
NE2292	yxiE	universal stress protein	-1.19282	0.000973543
NE2447	NA	transposase	1.97976	0.00614244
NE2461	smbP	Metal-binding protein smbP	-1.61539	0.00798422
NE2508	NA	hypothetical protein	1.01371	0.0051297
NE2512	NA	hypothetical protein	1.95558	0.00168253

## Sheet: Axenic N.europaea LSMMG
Differentially expressed genes of axenic N. europaea in LSMMG
GeneID	Gene	Product	Log2FoldChange	p-value
NE0027	groS	10 kDa chaperonin	-1.28208	0.0336148
NE0028	groL	60 kDa chaperonin	-1.07506	0.00719479
NITEU2801	NA	protein of unknown function	-1.78979	0.0213749
NE0340	NA	integrase catalytic subunit	1.93203	0.0267309
NE0749	NA	transposase IS911	1.36253	0.0416463
NE0840	merC	mercury transport protein MerC	-1.15158	0.00934587
NE0841	merP	mercury scavenger protein	-1.08611	0.00420633
NE1378	NA	integrase catalytic subunit	1.01716	0.0305843
NE1379	NA	hypothetical protein	1.07785	0.0193083
NE1562	NA	hypothetical protein	1.08766	0.0274622
NE1677	NA	NA	-1.14505	0.0244528
NE1741	vsrD	NA	1.00087	0.00688217
NE1840	NA	integrase catalytic subunit	1.05286	0.0215266
NE1918	cbbO	von Willebrand factor type A domain-containing protein	-1.70378	3.88745e-05
NE1919	cbbQ	nitric oxide reductase NorQ protein	-2.10158	3.5745e-05
NE1920	cbbS	ribulose bisphosphate carboxylase, small chain	-1.06794	0.0174594
NITEU4889	NA	protein of unknown function	-2.32585	0.00691087
NE2218	NA	hypothetical protein	-1.41478	0.0174102
NE2272	NA	NA	1.70627	0.00726074
NE2416	NA	biotin / lipoyl attachment protein	-1.07352	0.0387588
NE2442	NA	integrase catalytic subunit	1.00127	0.0480224
NITEU5425	NA	protein of unknown function	-1.63303	0.0490233

## Sheet: Tripartite N.europaea RSMG
Differentially expressed genes of tripartite N. europaea in RSMG
GeneID	Gene	Product	Log2FoldChange	p-value
NE0726	NA	hypothetical protein	-1.17189	0.00234872
NITEU3528	NA	protein of unknown function	1.03125	0.00951057
NE0927	ncgA	multicopper oxidase type 1	-1.11674	0.0311405
NITEU3861	NA	mRNA-degrading endonuclease RelE, toxin component of the RelBE toxin-antitoxin system	-1.05247	0.0245579
NE1101	NA	ECF subfamily RNA polymerase sigma factor	-1.15971	0.001856
NE1102	NA	transmembrane sensor	-1.09359	0.000175915
NE1217	NA	RNA polymerase ECF-subfamily sigma-70 factor	-1.0212	0.00314521
NE1391	NA	hypothetical protein	1.0396	0.0110629
NE1538	NA	hypothetical protein	-1.70398	0.000107351
NE1539	NA	hypothetical protein	-1.61779	1.70279e-05
NE1540	NA	TonB-dependent receptor protein	-1.48669	0.000136204
NITEU4573	NA	protein of unknown function	-1.16959	0.00476663
NITEU4940	NA	protein of unknown function	-1.10844	0.0354823

## Sheet: Tripartite N.europaea LSMMG
Differentially expressed genes of tripartite N. europaea in LSMMG
GeneID	Gene	Product	Log2FoldChange	p-value
NE0314	NA	hypothetical protein	-1.80047	0.0276745
NE0315	mnxG	multicopper oxidase	-1.55991	0.0311133
NITEU3169	NA	protein of unknown function	-1.231	0.0454942
NE0508	NA	hypothetical protein	-1.10822	0.046097
NE0509	senC	SCO1/SenC	-1.14423	0.0490975
NE0510	NA	hypothetical protein	-1.66372	0.0350482
NE0943	amoB2	Ammonia monooxygenase	1.26203	0.0317003
NE1538	NA	hypothetical protein	-1.39523	0.000518136
NE1539	NA	hypothetical protein	-1.28495	0.000121809
NE1540	NA	TonB-dependent receptor protein	-1.04642	0.00174727
NITEU4899	NA	conserved protein of unknown function	-1.38046	0.0357587
NE2038	NA	myeloperoxidase thyroid peroxidase cyclooxygenase catalytic subunit	-1.59036	0.0356695
NE2039	NA	hypothetical protein	-1.95771	0.0105462
NITEU4940	NA	protein of unknown function	-1.05536	0.0417641
