# Supplementary material for: Whole transcriptome analysis highlights nutrient limitation of nitrogen cycle bacteria in simulated microgravity
Source: NPJ Microgravity. 2024 Jan 10;10:3. doi: 10.1038/s41526-024-00345-z (PMC10781756; doi:10.1038/s41526-024-00345-z)
Supplement: Supplementary file 3 — Supplementary Data 3 [file 41526_2024_345_MOESM3_ESM.xlsx]

## Sheet: Axenic N.winogradskyi RSMG
Differentially expressed genes of axenic N. winogradskyi in RSMG
GeneID	Gene	Product	Log2FoldChange	p-value
Nwi_0001	dnaA	Chromosomal replication initiator protein DnaA	-1.56718	0.000535245
Nwi_0002	dnaN	DNA polymerase III subunit beta	-1.05893	0.00160079
Nwi_0009	nifU	nitrogen-fixing NifU	1.84121	2.09632e-06
Nwi_0010	NA	hypothetical protein	-1.83418	6.09598e-06
Nwi_0028	pnp	Polyribonucleotide nucleotidyltransferase	-1.24102	0.000408969
Nwi_0030	katG	Catalase-peroxidase	1.0051	0.000674869
Nwi_0047	NA	hypothetical protein	1.05164	0.000247171
Nwi_0051	trxA	thioredoxin	1.61035	0.000201734
Nwi_0065	pheT	Phenylalanine--tRNA ligase beta subunit	-1.53999	0.0034359
Nwi_0066	pheS	Phenylalanine--tRNA ligase alpha subunit	-1.42677	0.000239309
NITWN3676	NA	protein of unknown function	-2.00841	0.0159287
Nwi_0077	NA	hypothetical protein	-3.91159	3.80573e-09
Nwi_0079	ubiH	2-octaprenyl-6-methoxyphenyl hydroxylase	1.06917	0.00139333
Nwi_0080	NA	hypothetical protein	1.37014	0.000338524
Nwi_0085	xthA2	exodeoxyribonuclease III xth	-1.12993	0.0286255
Nwi_0105	dnaQ	DNA polymerase III, epsilon subunit	-1.18483	0.000895123
Nwi_0107	NA	hypothetical protein	1.12091	5.25319e-05
Nwi_0120	coaA	Pantothenate kinase	-1.67327	0.00969651
Nwi_0122	hisF	Imidazole glycerol phosphate synthase subunit HisF	-1.27181	0.0257797
Nwi_0126	hisB	Imidazoleglycerol-phosphate dehydratase	-1.18499	0.00022671
Nwi_0134	hslO	Hsp33-like chaperonin	1.3378	0.000901164
Nwi_0137	NA	hypothetical protein	1.18103	0.034781
Nwi_0138	NA	lysophospholipase L1 and related esterase	1.17101	0.00177672
Nwi_0139	metZ	O-succinylhomoserine sulfhydrylase	-1.01405	0.0121728
NITWN3747	NA	protein of unknown function	1.3256	0.00252975
Nwi_0150	NA	extracellular solute-binding protein	-1.14429	0.0205469
Nwi_0157	NA	heparinase II/III-like	-1.25459	0.000626516
Nwi_0158	purH	bifunctional phosphoribosylaminoimidazolecarboxamide formyltransferase/IMP cyclohydrolase	-1.06935	0.00133342
Nwi_0178	hpf	sigma 54 modulation protein/ribosomal protein S30EA	1.15077	7.41197e-05
Nwi_0188	NA	outer membrane protein	-1.43296	0.00124943
Nwi_0189	htpX	Protease HtpX homolog	2.40306	5.97656e-07
Nwi_0191	hemN	coproporphyrinogen III oxidase	-1.2154	0.0146625
Nwi_0194	hrcA	Heat-inducible transcription repressor HrcA	1.14818	0.000331296
Nwi_0197	dnaK	Chaperone protein DnaK	1.66402	9.51851e-06
Nwi_0206	rpsA	30S ribosomal protein S1	-1.28292	0.000133242
Nwi_0211	hspH	heat shock protein Hsp20	1.23855	4.8517e-05
Nwi_0221	tldD	peptidase U62, modulator of DNA gyrase	1.58727	2.88796e-06
Nwi_0228	ctaE	cytochrome c oxidase, subunit III	-1.76679	0.0464775
Nwi_0235	atpF	ATP synthase subunit b	-1.57663	0.00206967
Nwi_0236	atpF2	ATP synthase subunit b/b'	-2.1115	0.000271456
Nwi_0237	atpE	F0F1 ATP synthase subunit C	-1.56835	0.0306208
Nwi_0240	NA	hypothetical protein	1.85261	1.74087e-06
Nwi_0282	NA	transcriptional regulator	-2.32301	0.00396961
Nwi_0283	metH	B12-dependent methionine synthase	-2.99196	0.000102621
Nwi_0284	metF	5,10-methylenetetrahydrofolate reductase	-1.60918	0.000968277
Nwi_0286	kdsB	3-deoxy-manno-octulosonate cytidylyltransferase	-1.61903	0.014501
Nwi_0289	yejA	extracellular solute-binding protein	-1.31258	0.00063816
Nwi_0290	yejB	binding-protein dependent transport system inner membrane protein	-1.4766	0.00112477
Nwi_0291	yejE	binding-protein dependent transport system inner membrane protein	-1.79149	0.000666825
Nwi_0292	yejF	ABC transporter, ATPase subunit	-2.03762	0.000843764
Nwi_0305	pilQ	hypothetical protein	1.13372	0.00162102
Nwi_0318	ccmG	periplasmic protein thiol-disulfide oxidoreductase DsbE	-1.10936	0.0290362
Nwi_0325	NA	hypothetical protein	1.39781	4.62023e-05
NITWN3953	NA	protein of unknown function	1.07167	0.0030601
Nwi_0341	mepA	penicillin-insensitive murein endopeptidase	1.29433	3.61052e-05
Nwi_0342	NA	hypothetical protein	1.95143	1.16591e-05
Nwi_0345	manX	PTS system fructose subfamily IIA component	1.108	0.000130902
Nwi_0349	NA	pyridoxamine 5'-phosphate oxidase-related, FMN-binding	1.93006	6.19175e-06
Nwi_0350	pckA	Phosphoenolpyruvate carboxykinase [ATP]	1.01162	0.000224419
Nwi_0351	NA	beta-lactamase	1.16806	0.0001967
Nwi_0354	NA	hypothetical protein	1.14755	0.000845438
Nwi_0355	NA	hypothetical protein	1.72866	3.32052e-06
Nwi_0358	NA	acyltransferase 3	1.17345	4.87146e-05
Nwi_0361	algC	phosphoglucomutase/phosphomannomutase	-1.32433	0.000329535
Nwi_0379	lysC	aspartate kinase	-1.47524	0.00407193
Nwi_0389	ppiC	PpiC-type peptidyl-prolyl cis-trans isomerase	-1.04672	0.00582314
Nwi_0390	secA	Protein translocase subunit SecA	-1.09325	0.000267009
NITWN4021	NA	protein of unknown function	1.09291	0.00792724
Nwi_0392	accA	Acetyl-coenzyme A carboxylase carboxyl transferase subunit alpha	-1.06009	0.0022723
Nwi_0401	NA	heat shock protein DnaJ	1.08854	7.35309e-05
Nwi_0402	NA	hypothetical protein	1.22671	0.00065726
NITWN4050	NA	protein of unknown function	1.09756	0.0117719
Nwi_0413	ybhL	hypothetical protein	1.83968	2.04939e-05
Nwi_0428	rlpA	rare lipoprotein A	-1.57264	0.000646825
Nwi_0429	atpH	F0F1 ATP synthase subunit delta	-1.17594	0.000445189
Nwi_0430	atpA	ATP synthase subunit alpha	-1.96923	0.00215944
Nwi_0431	atpG	ATP synthase gamma chain	-2.44496	0.00181688
Nwi_0432	NA	OsmC-like protein	-1.49496	0.00310185
Nwi_0433	atpD	ATP synthase subunit beta	-2.06409	0.000144419
NITWN4075	NA	transposase	1.10437	0.00439973
Nwi_0437	NA	hypothetical protein	-1.01073	0.00227764
Nwi_0446	rsfS	Iojap-related protein	1.13991	0.00211304
Nwi_0454	NA	hypothetical protein	1.07723	9.10581e-05
Nwi_0455	NA	hypothetical protein	1.32771	1.15452e-05
Nwi_0457	NA	ABC-type nitrate/sulfonate/bicarbonate transport systems periplasmic components	-1.32905	0.0141906
Nwi_0458	NA	ABC transporter, ATPase subunit	-1.61346	0.0072159
Nwi_0459	NA	hypothetical protein	-1.82873	0.000177481
Nwi_0460	NA	carboxymuconolactone decarboxylase	-1.42918	0.000653258
Nwi_0461	NA	hypothetical protein	1.39212	0.000121448
Nwi_0467	acsA	acetyl-CoA synthetase	1.11707	0.00221079
Nwi_0472	hemD	uroporphyrinogen III synthase HEM4	-1.06301	0.0149811
Nwi_0482	NA	transposase	1.05463	0.0204841
Nwi_0516	NA	hypothetical protein	-1.34025	0.000252609
Nwi_0527	fliJ	hypothetical protein	1.34455	0.00105816
Nwi_0528	NA	hypothetical protein	1.13308	0.00623431
Nwi_0532	NA	cobyrinic acid a,c-diamide synthase	-1.70205	0.000176224
Nwi_0533	NA	hemolysin-type calcium-binding region	-1.3839	0.000176183
Nwi_0534	NA	hypothetical protein	-1.10651	0.00227494
Nwi_0536	NA	type I secretion membrane fusion protein, HlyD	-1.60465	2.31954e-05
Nwi_0537	NA	Sel1 repeat-containing protein	-1.70913	1.99242e-05
Nwi_0538	NA	lipopolysaccharide biosynthesis protein	-1.94574	5.74298e-06
Nwi_0539	NA	glycosyl transferase family protein	-1.95339	1.58762e-05
Nwi_0541	NA	glycosyl transferase family protein	-1.24873	0.000122915
Nwi_0542	NA	hypothetical protein	-2.87231	0.000456843
Nwi_0543	rkpK	UDP-glucose/GDP-mannose dehydrogenase	-2.79851	2.07914e-06
Nwi_0544	rfbB	dTDP-glucose 4,6-dehydratase	-1.75868	7.36487e-05
Nwi_0545	rfbA	glucose-1-phosphate thymidylyltransferase, long form	-1.45425	2.65312e-05
Nwi_0548	NA	glycosyl transferase family protein	-1.44215	0.00899628
Nwi_0558	NA	hypothetical protein	1.15042	0.00137055
Nwi_0564	NA	hypothetical protein	1.14135	0.000864495
Nwi_0567	NA	peptidase M23B	-1.87809	0.000382647
Nwi_0591	cysI	Sulfite reductase [NADPH] hemoprotein beta-component	-1.25304	0.000220107
Nwi_0593	NA	hypothetical protein	-2.06496	4.25567e-05
Nwi_0600	NA	hypothetical protein	1.53113	0.00284309
Nwi_0605	NA	hypothetical protein	1.65432	0.000959783
Nwi_0609	NA	hypothetical protein	1.44341	0.000192976
Nwi_0616	NA	pirin	1.69794	2.69256e-05
Nwi_0619	NA	ErfK/YbiS/YcfS/YnhG	-1.4208	1.58524e-05
Nwi_0630	clpS	ATP-dependent Clp protease adaptor	1.12192	0.000406654
Nwi_0633	dxs	1-deoxy-D-xylulose-5-phosphate synthase	-1.80834	4.90445e-05
Nwi_0642	NA	DegT/DnrJ/EryC1/StrS aminotransferase	-1.0469	0.018164
Nwi_0694	NA	cytochrome c Hsc	1.49164	0.000166861
Nwi_0700	NA	TonB-dependent receptor	-1.8195	0.000154798
Nwi_0706	invB	invasion associated locus B	-2.30212	0.000113626
Nwi_0710	NA	hypothetical protein	1.83874	2.31851e-06
Nwi_0718	NA	hypothetical protein	1.35608	0.0476607
Nwi_0732	NA	hypothetical protein	1.12034	0.000273669
Nwi_0733	NA	outer membrane protein	-1.37251	9.69664e-05
Nwi_0769	cyoC	cytochrome o ubiquinol oxidase subunit III	-1.05727	0.0131032
Nwi_0773	NA	cytochrome c, class I	1.15584	0.000376314
NITWN4525	NA	conserved protein of unknown function	1.05972	0.00114402
Nwi_0843	NA	XRE family transcriptional regulator	1.50339	0.0374043
Nwi_0850	NA	lytic transglycosylase, catalytic	1.11045	0.0256311
Nwi_0856	NA	prevent-host-death protein	1.66242	0.000143929
Nwi_0857	vapC	PilT protein	1.33675	0.0126859
Nwi_0858	tenA	TENA/THI-4 protein	1.33435	0.0209543
NITWN4566	NA	protein of unknown function	-1.38466	0.038891
Nwi_0874	tamB	hypothetical protein	-1.44878	0.000124714
Nwi_0890	NA	beta-lactamase-like	1.18064	0.000214644
Nwi_0897	NA	hypothetical protein	1.56165	4.33971e-05
NITWN4606	NA	Putative TolA protein	1.10374	0.0111757
Nwi_0908	yhaO	exonuclease SbcD	-1.52133	0.0476889
Nwi_0913	sodB	manganese and iron superoxide dismutase	-1.32381	5.09494e-05
Nwi_0920	NA	hypothetical protein	1.51854	7.86725e-06
Nwi_0922	greA2	transcription elongation factor GreA/GreB region	2.1276	0.000793186
Nwi_0928	hemH	ferrochelatase	-1.18583	0.000594403
Nwi_0929	qmcA	Band 7 protein	-2.67156	1.45558e-06
Nwi_0930	NA	hypothetical protein	-2.33483	1.39232e-06
Nwi_0942	NA	hypothetical protein	1.05767	0.00409934
Nwi_0947	NA	hypothetical protein	-2.31835	5.11931e-05
Nwi_0958	NA	hypothetical protein	1.12983	0.0107631
Nwi_0965	narH	nitrate reductase, beta subunit	2.82532	7.55647e-07
Nwi_0966	NA	hypothetical protein	2.7748	3.08253e-06
Nwi_0991	NA	hypothetical protein	-1.64634	3.42777e-06
Nwi_0996	pntAB	NAD(P) transhydrogenase subunit alpha part	-1.59866	0.00150537
Nwi_0997	pntB	NAD/NADP transhydrogenase beta subunit	-1.57632	0.000402671
Nwi_1001	purK	phosphoribosylaminoimidazole carboxylase ATPase subunit	-1.1059	0.0133007
Nwi_1013	NA	hypothetical protein	3.14316	6.52124e-06
NITWN4743	NA	protein of unknown function	-2.46781	0.00081984
Nwi_1021	NA	hypothetical protein	-1.04043	0.0141534
Nwi_1022	NA	hypothetical protein	-1.30221	0.00029149
Nwi_1037	NA	protein of unknown function	1.97484	0.000840117
NITWN4765	NA	protein of unknown function	1.46462	1.79317e-05
Nwi_1039	NA	hypothetical protein	1.47072	0.000317117
Nwi_1040	yjbJ	hypothetical protein	2.83602	0.000176426
Nwi_1044	NA	hypothetical protein	-1.34116	0.0176497
Nwi_1047	murF	UDP-N-acetylmuramoylalanyl-D-glutamyl-2, 6-diaminopimelate--D-alanyl-D-alanine ligase	-1.24748	0.00480609
Nwi_1051	murG	UDP-N-acetylglucosamine--N-acetylmuramyl-(pentapeptide) pyrophosphoryl-undecaprenol N-acetylglucosamine transferase	-1.52377	0.000467532
Nwi_1056	ftsQ	cell division protein FtsQ	-1.48285	0.000595779
Nwi_1057	ftsA	cell division protein FtsA	-1.27755	0.00126576
Nwi_1059	lpxC	UDP-3-O-[3-hydroxymyristoyl] N-acetylglucosamine deacetylase	-1.21285	0.000738774
NITWN4787	NA	protein of unknown function	1.15037	0.00145345
Nwi_1062	ligA	DNA ligase	-1.06614	0.00593631
Nwi_1065	galE	UDP-glucose 4-epimerase	1.4409	0.000907731
Nwi_1076	NA	oxidoreductase	-1.28114	0.000113683
Nwi_1077	NA	DegT/DnrJ/EryC1/StrS aminotransferase	-1.59983	4.76496e-05
Nwi_1080	NA	CHRD	1.95444	4.97606e-05
Nwi_1087	NA	Hpt protein	1.02288	0.0208217
Nwi_1090	NA	hypothetical protein	-1.0168	0.017289
Nwi_1093	NA	hypothetical protein	1.07442	0.00584192
Nwi_1104	NA	hypothetical protein	1.06501	5.4704e-05
Nwi_1105	NA	hypothetical protein	-1.73202	0.000363685
Nwi_1106	flaF	flagellar biosynthesis regulatory protein FlaF	-1.20734	0.00139894
Nwi_1107	NA	hypothetical protein	-1.21313	0.00534066
Nwi_1108	NA	hypothetical protein	1.46449	8.9666e-05
Nwi_1114	NA	hypothetical protein	1.64746	0.000234456
Nwi_1115	NA	heat shock protein Hsp20	1.61711	4.73337e-06
Nwi_1116	ibpA	heat shock protein Hsp20	1.59586	0.00819119
Nwi_1118	NA	hypothetical protein	2.22508	2.93609e-05
Nwi_1121	flgG	flagellar basal body rod protein FlgG	1.10379	0.00875713
Nwi_1123	fliL	flagellar basal body-associated protein FliL	1.17567	0.000628806
NITWN4863	NA	protein of unknown function	1.20874	0.0159411
Nwi_1133	flgC	flagellar basal body rod protein FlgC	1.20547	0.0303229
Nwi_1139	NA	hypothetical protein	-1.02813	0.0337426
NITWN4889	NA	conserved protein of unknown function	-1.17774	0.0157563
Nwi_1147	NA	hypothetical protein	-1.33555	0.0365204
Nwi_1152	NA	major facilitator transporter	1.15271	0.000450925
Nwi_1165	NA	hypothetical protein	1.38929	0.00593092
NITWN4915	NA	protein of unknown function	1.1593	0.0161278
Nwi_1168	NA	hypothetical protein	1.62065	0.0315728
Nwi_1179	NA	hypothetical protein	1.51866	0.0155168
Nwi_1195	NA	peptidase S1C, Do	2.19498	1.80108e-06
Nwi_1196	ragA	two-component transcriptional regulator	1.29459	0.000107528
NITWN4948	NA	protein of unknown function	1.14712	0.027428
Nwi_1206	NA	glycogen debranching enzyme GlgX	-1.0919	0.000188079
Nwi_1214	NA	glyoxalase/bleomycin resistance protein/dioxygenase	1.03031	0.00284835
Nwi_1217	NA	TRAP C4-dicarboxylate transport system permease DctM subunit	-1.3435	0.000227023
Nwi_1219	moaA	Molybdenum cofactor biosynthesis protein A	1.38163	1.12892e-05
Nwi_1223	gor	glutathione reductase	-1.19385	0.0055996
Nwi_1226	NA	hypothetical protein	-1.20535	0.00183383
Nwi_1237	motB	OmpA/MotB	1.07913	0.00265181
Nwi_1240	NA	hypothetical protein	-1.14879	0.0276939
Nwi_1243	fabF3	3-oxoacyl-(acyl carrier protein) synthase II	-1.45491	0.00108482
Nwi_1244	fabF2	3-oxoacyl-(acyl carrier protein) synthase II	-1.75328	0.00224659
Nwi_1273	NA	hypothetical protein	-1.14343	8.80914e-05
Nwi_1274	NA	peptidase C14, caspase catalytic subunit p20	-2.17171	7.23241e-07
NITWN5034	NA	protein of unknown function	-2.81059	0.0284064
Nwi_1279	NA	hypothetical protein	1.3417	8.28442e-05
Nwi_1294	icd	isocitrate dehydrogenase	-1.23836	0.000913955
Nwi_1302	cynS	cyanate hydratase	-1.69997	2.23825e-05
Nwi_1303	NA	hypothetical protein	1.13669	0.000156704
Nwi_1306	purQ	Phosphoribosylformylglycinamidine synthase 1	-1.38019	0.00209562
Nwi_1307	NA	hypothetical protein	-1.30451	0.0128973
Nwi_1309	NA	BolA-like protein	1.62662	0.000377222
Nwi_1313	NA	hypothetical protein	1.2507	0.00221015
Nwi_1321	NA	hypothetical protein	1.43773	2.25649e-05
Nwi_1322	NA	transposase	1.21578	0.00107026
Nwi_1325	NA	hypothetical protein	-1.2401	0.000197193
Nwi_1326	yidD	Putative membrane protein insertion efficiency factor	1.04243	0.00119898
Nwi_1328	nifU	nitrogen-fixing NifU-like	1.24737	4.90068e-05
Nwi_1329	folE	GTP cyclohydrolase I	1.5026	1.4192e-05
Nwi_1332	NA	hypothetical protein	-1.21246	0.0088057
Nwi_1337	NA	putative outer membrane protein	1.70173	2.4867e-06
NITWN5116	NA	protein of unknown function	1.39761	0.00415796
NITWN5119	NA	protein of unknown function	2.21626	0.00530954
NITWN5121	NA	protein of unknown function	1.0614	0.00164629
Nwi_1343	NA	PRC-barrel protein	1.89987	2.56813e-05
NITWN5129	NA	protein of unknown function	1.68406	3.5798e-06
Nwi_1346	rplK	50S ribosomal protein L11	-1.22826	0.0154489
Nwi_1348	rplJ	Ribosomal protein L10	-1.17596	0.0121695
Nwi_1351	rpoC	DNA-directed RNA polymerase subunit beta'	-1.39896	0.00028856
Nwi_1355	NA	hypothetical protein	-1.63243	0.000762053
Nwi_1357	NA	hypothetical protein	-2.62232	3.48389e-05
Nwi_1359	rpsL	30S ribosomal protein S12	-1.66366	0.0044577
Nwi_1360	rpsG	30S ribosomal protein S7	-2.42971	0.000182327
Nwi_1361	fusA	Elongation factor G	-2.35342	0.000269366
Nwi_1362	tuf	Elongation factor Tu	-2.41666	0.000217042
Nwi_1363	rpsJ	30S ribosomal protein S10	-3.12262	0.00123103
Nwi_1364	rplC	50S ribosomal protein L3	-2.27872	0.00110591
Nwi_1365	rplD	50S ribosomal protein L4	-2.47337	0.000339014
Nwi_1366	rplW	50S ribosomal protein L23	-3.16295	0.00796187
Nwi_1367	rplB	50S ribosomal protein L2	-2.34566	0.00010127
Nwi_1368	rpsS	30S ribosomal protein S19	-2.74635	8.85907e-05
Nwi_1369	rplV	50S ribosomal protein L22	-3.234	0.00906452
Nwi_1370	rpsC	30S ribosomal protein S3	-2.63162	0.000535056
Nwi_1371	rplP	50S ribosomal protein L16	-2.85285	0.00997891
Nwi_1372	rpmC	50S ribosomal protein L29	-2.71104	0.000206274
Nwi_1373	rpsQ	30S ribosomal protein S17	-2.53484	0.000562263
Nwi_1374	rplN	50S ribosomal protein L14	-3.02399	0.000243353
Nwi_1375	rplX	50S ribosomal protein L24	-3.34745	0.00236502
Nwi_1376	rplE	50S ribosomal protein L5	-2.7802	0.000341077
Nwi_1377	rpsN	30S ribosomal protein S14	-2.32641	0.0272898
Nwi_1378	rpsH	30S ribosomal protein S8	-2.68425	0.00119712
Nwi_1379	rplF	50S ribosomal protein L6	-2.21605	0.000940398
Nwi_1380	rplR	50S ribosomal protein L18	-2.01941	0.00736596
Nwi_1381	rpsE	30S ribosomal protein S5	-2.65312	9.16028e-05
Nwi_1382	rpmD	50S ribosomal protein L30	-2.3874	0.00145125
Nwi_1383	rplO	50S ribosomal protein L15	-2.25754	0.000431791
Nwi_1384	secY	preprotein translocase subunit SecY	-1.92311	0.000227292
Nwi_1403	NA	SmpA/OmlA	-1.79584	0.00099278
Nwi_1405	NA	hypothetical protein	1.1678	0.00077947
Nwi_1413	NA	glycosyl transferase, group 1	-1.0248	0.0255362
Nwi_1421	rplM	50S ribosomal protein L13	-1.48308	0.00806275
Nwi_1422	rpsI	30S ribosomal protein S9	-1.32363	0.030507
Nwi_1447	ntrX	nitrogen assimilation regulatory protein ntrX	-2.10548	2.54933e-05
Nwi_1448	dat	D-amino acid aminotransferase	-2.35944	2.00696e-05
Nwi_1458	NA	alkylhydroperoxidase AhpD core	1.18998	0.000911181
Nwi_1497	NA	hypothetical protein	1.54077	0.00222316
Nwi_1511	NA	AMP-dependent synthetase and ligase	-1.04351	0.0229549
Nwi_1516	NA	hypothetical protein	1.26116	3.16365e-05
Nwi_1518	NA	hypothetical protein	1.06929	0.00333098
Nwi_1526	glnQ	ABC transporter, ATPase subunit	-1.06452	0.0233277
Nwi_1534	pbpC	penicillin-binding protein 1C	-2.90398	2.9969e-07
Nwi_1535	NA	extracellular alpha-helical protein	-2.74157	2.12924e-07
Nwi_1546	NA	DNA methylase N-4/N-6	1.35451	0.0367961
Nwi_1547	NA	hypothetical protein	1.34725	0.00194769
Nwi_1567	NA	putative outer-membrane protein precursor	-1.2577	5.33565e-05
Nwi_1569	NA	hypothetical protein	2.55096	0.035274
NITWN5388	NA	protein of unknown function	1.10461	0.00994247
Nwi_1575	NA	polyphosphate glucokinase	1.48829	7.55307e-05
Nwi_1581	NA	hypothetical protein	1.48317	0.000115303
Nwi_1582	NA	hypothetical protein	1.16904	0.000210133
Nwi_1583	creA	CreA	1.08173	0.000107632
Nwi_1588	aspS	Aspartate--tRNA ligase	-1.12082	0.000942489
Nwi_1610	NA	hypothetical protein	2.00418	0.000359177
Nwi_1613	NA	hypothetical protein	-1.45105	0.0387294
Nwi_1634	NA	hypothetical protein	1.1098	0.0010955
Nwi_1635	NA	hypothetical protein	2.35748	2.27156e-05
NITWN5466	NA	protein of unknown function	1.93572	0.000138226
Nwi_1636	NA	hypothetical protein	1.46043	0.00382244
NITWN5469	NA	conserved protein of unknown function	1.32062	0.000251412
Nwi_1640	NA	hypothetical protein	1.98349	2.3306e-05
Nwi_1647	hom	homoserine dehydrogenase	-1.00936	0.0122418
Nwi_1650	phbC	Poly(R)-hydroxyalkanoic acid synthase, class I	1.24518	2.49941e-05
Nwi_1654	NA	glyoxalase/bleomycin resistance protein/dioxygenase	1.2873	0.000971084
Nwi_1656	NA	peptidase C14, caspase catalytic subunit p20	-2.31496	1.86869e-06
Nwi_1659	iscA	HesB/YadR/YfhF	1.37009	1.58596e-05
Nwi_1663	sufC	FeS assembly ATPase SufC	1.11798	0.000923437
Nwi_1664	sufB	cysteine desulfurase activator complex subunit SufB	1.17281	2.10638e-05
Nwi_1665	nifS	cysteine sulfinate desulfinase/cysteine desulfurase	1.64265	0.0054892
Nwi_1666	QU41_16170	hypothetical protein	-1.1201	0.000577346
Nwi_1671	NA	peptidase M23B	-1.17681	0.0089263
NITWN5504	NA	conserved protein of unknown function	1.12894	0.00101587
Nwi_1679	lptD	organic solvent tolerance protein	-1.02598	0.00075947
Nwi_1686	fabF	3-oxoacyl-(acyl carrier protein) synthase II	-1.2897	0.00100418
Nwi_1691	rpsF	30S ribosomal protein S6	-2.06818	0.00105829
Nwi_1692	rpsR	30S ribosomal protein S18	-2.43326	0.0156446
Nwi_1698	NA	hypothetical protein	-1.54557	0.00999811
Nwi_1699	dacA1	peptidase S11, D-alanyl-D-alanine carboxypeptidase 1	-1.36069	0.000134058
Nwi_1700	NA	heat shock protein DnaJ	1.03291	0.000391748
Nwi_1728	NA	hypothetical protein	1.32267	0.000174444
NITWN5583	NA	protein of unknown function	1.40934	0.00444803
Nwi_1745	NA	indolepyruvate ferredoxin oxidoreductase	2.37715	3.02269e-07
Nwi_1747	hppA	membrane-bound proton-translocating pyrophosphatase	-1.21818	0.000462462
Nwi_1750	NA	DSBA oxidoreductase	-1.37037	0.00141327
Nwi_1755	NA	response regulator receiver	1.17016	0.00177723
Nwi_1763	NA	hypothetical protein	3.86551	8.97049e-08
Nwi_1768	secF	preprotein translocase subunit SecF	-1.12896	0.00392954
Nwi_1772	lysM	peptidase M23B	-1.7248	0.00609263
Nwi_1776	serS	seryl-tRNA synthetase	-1.05426	0.000494116
Nwi_1778	tatB	Sec-independent protein translocase protein TatB	1.00149	0.000428154
Nwi_1779	tatA	Sec-independent protein translocase protein TatA	1.37085	0.0160493
Nwi_1790	NA	hypothetical protein	1.69795	7.2228e-06
Nwi_1796	queA	S-adenosylmethionine:tRNA ribosyltransferase-isomerase	-1.26324	0.0100928
Nwi_1797	ppiB	peptidyl-prolyl cis-trans isomerase, cyclophilin type	-1.08935	0.0277502
Nwi_1800	NA	hypothetical protein	-1.93813	3.82883e-06
Nwi_1802	marC	multiple antibiotic resistance (MarC)-related proteins	1.41715	0.000939904
Nwi_1803	scpB	chromosome segregation and condensation protein ScpB	-1.12636	0.0160645
Nwi_1804	scpA	chromosome segregation and condensation protein ScpA	-1.23903	0.00717463
Nwi_1805	nagZ	glycoside hydrolase family protein	-1.08346	0.00102557
Nwi_1809	erpA	HesB/YadR/YfhF	1.26545	8.58403e-05
Nwi_1815	NA	hypothetical protein	-1.32472	0.0442659
Nwi_1816	pdhC	branched-chain alpha-keto acid dehydrogenase subunit E2	-1.18979	0.000792574
Nwi_1820	yieF	NADPH-dependent FMN reductase	-1.1893	0.00206678
Nwi_1832	NA	hypothetical protein	1.00723	0.0114381
Nwi_1833	pyrG	CTP synthase	-1.30762	0.000991554
Nwi_1836	ppiD	PpiC-type peptidyl-prolyl cis-trans isomerase	-1.23682	0.000732715
Nwi_1837	trpD	Anthranilate phosphoribosyltransferase	-1.62737	0.00011747
Nwi_1838	trpC	Indole-3-glycerol phosphate synthase	-2.18883	0.002754
Nwi_1849	fabZ	(3R)-hydroxymyristoyl-[acyl-carrier-protein] dehydratase	-1.51323	0.00591265
Nwi_1851	bamA	Outer membrane protein	-1.54877	3.02978e-05
Nwi_1854	cdsA	phosphatidate cytidylyltransferase	-1.24226	0.00120809
Nwi_1858	tsf	Elongation factor Ts	-1.55142	0.00278602
Nwi_1859	rpsB	30S ribosomal protein S2	-1.44453	0.000266004
Nwi_1863	lolD	Lipoprotein-releasing system ATP-binding protein LolD	-1.26477	0.000162788
Nwi_1866	NA	nuclear export factor GLE1	1.47651	0.00557782
Nwi_1867	NA	hypothetical protein	1.98003	2.37186e-06
Nwi_1875	nuoM	NADH dehydrogenase subunit M	-1.47737	0.00133408
Nwi_1876	nuoL	NADH dehydrogenase subunit L	-1.52006	3.53377e-05
Nwi_1889	NA	hypothetical protein	-1.50175	7.61525e-05
Nwi_1897	lon	peptidase S16, ATP-dependent protease La	1.26002	2.88937e-05
Nwi_1898	clpX	ATP-dependent Clp protease ATP-binding subunit ClpX	1.09839	7.65713e-05
Nwi_1907	mucS	MarR family transcriptional regulator	1.06908	0.000258264
Nwi_1910	NA	hypothetical protein	1.99859	2.05824e-06
Nwi_1912	mntH	manganese transport protein MntH	1.47845	0.00323607
Nwi_1918	rnc	Ribonuclease 3	-1.23438	0.00656817
NITWN5781	NA	protein of unknown function	1.42378	0.0307713
Nwi_1926	NA	hypothetical protein	1.70394	7.49868e-05
Nwi_1933	ropAch1	putative porin	-1.17707	8.86163e-05
Nwi_1971	NA	hypothetical protein	1.02157	0.0408615
Nwi_1972	NA	hypothetical protein	1.21486	2.75975e-05
Nwi_1973	NA	hypothetical protein	-1.93896	0.00664467
Nwi_1974	NA	hypothetical protein	-2.16863	0.00406052
Nwi_1975	cbbO	nitric oxide reductase activation protein	-2.3838	2.46062e-05
Nwi_1976	cbbQ	ATPase	-2.32149	0.000197598
Nwi_1977	NA	hypothetical protein	-2.4352	0.0087516
Nwi_1978	parA1	cobyrinic acid a,c-diamide synthase	-3.98605	9.40862e-06
Nwi_1979	NA	hypothetical protein	-4.52951	9.47317e-07
Nwi_1980	csoS1C	carboxysome structural peptide CsoS1B	-4.41898	6.54152e-06
Nwi_1981	csoS1C	carboxysome structural polypeptide	-4.94171	0.00144576
Nwi_1982	NA	ethanolamine utilization protein EutN/carboxysome structural protein Ccml	-5.12748	0.000179501
Nwi_1983	NA	ethanolamine utilization protein EutN/carboxysome structural protein Ccml	-4.03589	0.000373076
Nwi_1984	NA	carboxysome shell polypeptide, CsoS3	-4.02469	6.46565e-06
Nwi_1985	NA	carboxysome shell protein CsoS2	-3.88062	2.40322e-07
Nwi_1986	ccbS2	ribulose bisphosphate carboxylase, small chain	-4.32283	3.37291e-07
Nwi_1987	cbbL2	Ribulose bisphosphate carboxylase large chain 1	-4.84125	1.48822e-06
Nwi_1988	cbbR1	LysR family transcriptional regulator	-1.03659	0.000247977
Nwi_1989	NA	Nitrogen regulatory protein P-II	-1.67685	0.00141044
Nwi_1992	NA	NADH/ubiquinone/plastoquinone (complex I)	-1.43206	0.000218259
Nwi_1995	NA	hypothetical protein	-1.375	0.00492582
Nwi_2000	NA	hypothetical protein	1.57808	2.98598e-05
Nwi_2001	gatA	Glutamyl-tRNA(Gln) amidotransferase subunit A	1.03437	0.00582355
Nwi_2006	aidB	acyl-CoA dehydrogenase	1.21272	0.00444029
Nwi_2012	cfa2	cyclopropane-fatty-acyl-phospholipid synthase	1.94856	1.10858e-05
Nwi_2023	NA	hypothetical protein	-1.03683	0.000292258
Nwi_2028	sugE	small multidrug resistance protein SugE	1.5064	0.00163014
Nwi_2032	NA	hypothetical protein	-1.01619	0.00668129
Nwi_2041	macB	Macrolide export ATP-binding/permease protein MacB	-1.14019	0.000255948
NITWN5924	NA	protein of unknown function	1.31213	0.00149075
Nwi_2052	NA	hypothetical protein	1.9323	0.000338814
Nwi_2054	NA	hypothetical protein	1.78966	2.14994e-06
Nwi_2055	NA	hypothetical protein	-1.19821	0.00551917
NITWN5930	NA	protein of unknown function	2.07953	1.90187e-05
NITWN5931	NA	conserved protein of unknown function	1.99918	0.000199628
Nwi_2057	NA	hypothetical protein	1.52052	0.0279142
Nwi_2060	NA	ISRm2011-2 transposase protein	1.28987	0.030217
NITWN5936	NA	conserved protein of unknown function	2.56201	0.00120278
Nwi_2061	fnrL	Crp family transcriptional regulator	-1.03233	0.00258805
Nwi_2065	NA	sulfate transporter/antisigma-factor antagonist STAS	1.21842	0.000168604
Nwi_2067	sndH	putative L-sorbosone dehydrogenase (SNDH)	1.92221	4.52412e-06
Nwi_2069	NA	UPF0753 protein Nwi_2069	-1.69788	0.000288063
Nwi_2113	groL	60 kDa chaperonin 1	1.91622	0.000152617
Nwi_2114	groS	co-chaperonin GroES	2.71396	0.0104937
Nwi_2115	NA	hypothetical protein	1.50738	0.00445676
Nwi_2117	NA	heat shock protein Hsp20	1.87828	6.57086e-05
Nwi_2118	NA	heat shock protein Hsp20	2.10378	0.00384536
Nwi_2147	NA	hypothetical protein	2.15151	4.72763e-06
Nwi_2153	uup	ABC transporter, ATPase subunit	-1.01569	0.0154094
Nwi_2156	mmsB	3-hydroxyisobutyrate dehydrogenase	1.03739	0.000464136
Nwi_2159	mmsA	methylmalonate-semialdehyde dehydrogenase	1.27909	2.30869e-05
Nwi_2160	NA	acetyl-CoA acetyltransferase	2.22898	4.48955e-06
Nwi_2165	NA	hypothetical protein	1.82429	1.51841e-05
Nwi_2190	NA	hypothetical protein	1.27367	0.0247414
Nwi_2206	QU41_36325	carbon monoxide dehydrogenase subunit G	1.22838	0.00390849
Nwi_2210	livM	ABC-type branched-chain amino acid transport system permease component	-1.21635	0.0145681
Nwi_2216	NA	hypothetical protein	1.60086	0.00228159
Nwi_2220	NA	hypothetical protein	-1.14962	0.00932194
Nwi_2232	NA	hypothetical protein	-1.37948	0.0198023
Nwi_2237	NA	glutathione-dependent formaldehyde-activating, GFA	1.85702	0.000885443
NITWN6147	NA	conserved exported protein of unknown function	-1.45995	1.9823e-05
Nwi_2246	NA	peptidase S8/S53 subtilisin kexin sedolisin	-1.80816	1.28878e-05
Nwi_2247	NA	hypothetical protein	-2.37285	0.000117492
Nwi_2248	NA	RNA polymerase sigma factor	-2.18652	3.01549e-07
NITWN6155	NA	protein of unknown function	1.59483	0.00114523
Nwi_2261	NA	phage SPO1 DNA polymerase-related protein	1.99398	6.50022e-06
Nwi_2268	NA	hypothetical protein	-1.02666	0.00270704
Nwi_2273	NA	hypothetical protein	-1.55482	0.000482903
NITWN6181	NA	protein of unknown function	-1.51062	0.000137355
Nwi_2277	NA	amidase	-1.13635	0.0184451
Nwi_2282	NA	FAD dependent oxidoreductase	1.61118	0.000249976
Nwi_2307	NA	TonB like protein	-1.30841	0.0213365
Nwi_2308	NA	hypothetical protein	-1.09487	0.0166162
Nwi_2310	NA	short chain dehydrogenase	1.27511	8.35366e-05
Nwi_2311	NA	hypothetical protein	1.73026	3.11284e-05
Nwi_2316	NA	hypothetical protein	2.13854	3.71292e-07
Nwi_2337	NA	hypothetical protein	1.51767	0.000205268
Nwi_2338	leuA	2-isopropylmalate synthase	1.14715	0.000377554
Nwi_2345	serB	phosphoserine phosphatase SerB	-1.71154	0.00394296
Nwi_2350	folA	dihydrofolate reductase region	-1.00327	0.0184397
NITWN6274	NA	protein of unknown function	1.51107	0.000318852
Nwi_2359	NA	UPF0391 membrane protein Nwi_2359	1.73637	0.00206161
Nwi_2361	hndI	ABC transporter, ATPase subunit	-1.4013	0.000438322
Nwi_2362	yadH	ABC transporter, inner membrane subunit	-1.43501	0.000432201
Nwi_2363	NA	hypothetical protein	1.2129	0.000322878
Nwi_2376	NA	hypothetical protein	1.67236	6.65373e-05
Nwi_2377	ahcY	S-adenosyl-L-homocysteine hydrolase	-1.30519	0.00150935
Nwi_2378	metK	S-adenosylmethionine synthetase	-1.21655	0.0154234
Nwi_2387	NA	NAD-dependent epimerase/dehydratase	-1.89187	0.0132598
Nwi_2394	NA	nucleotidyl transferase	-1.28977	0.0151269
Nwi_2395	NA	hexapeptide transferase family protein	-1.19117	0.00941868
Nwi_2406	NA	NAD-dependent epimerase/dehydratase	-1.01453	0.00151031
Nwi_2424	nadA	quinolinate synthetase	1.04698	0.00269644
Nwi_2428	NA	hypothetical protein	2.00293	2.31356e-06
Nwi_2430	rpoH	RNA polymerase factor sigma-32	1.14098	7.53152e-05
Nwi_2444	NA	hypothetical protein	2.18301	0.00402146
Nwi_2445	NA	hypothetical protein	1.28153	0.000350745
Nwi_2447	NA	ferritin and Dps	1.51038	8.23491e-06
Nwi_2451	NA	hypothetical protein	1.17635	7.98838e-05
Nwi_2456	NA	hypothetical protein	2.02468	2.26136e-06
Nwi_2457	NA	hypothetical protein	2.17122	0.000759675
Nwi_2460	NA	hypothetical protein	1.01514	0.00447636
Nwi_2461	NA	hypothetical protein	1.85876	2.59819e-06
Nwi_2462	NA	hypothetical protein	2.94278	3.90724e-07
Nwi_2469	NA	hypothetical protein	-3.07035	1.69774e-07
NITWN6402	NA	protein of unknown function	-3.86074	0.00176845
Nwi_2471	ptrB	peptidase S9, prolyl oligopeptidase	-1.24113	0.00102711
NITWN6409	NA	protein of unknown function	1.61959	7.86463e-05
Nwi_2483	NA	hypothetical protein	1.23837	0.000429881
NITWN6428	NA	protein of unknown function	1.44988	0.0234239
Nwi_2493	NA	hypothetical protein	1.9313	3.77696e-06
Nwi_2500	NA	hypothetical protein	1.47677	0.00179578
Nwi_2505	NA	hypothetical protein	1.87722	0.00060843
Nwi_2513	NA	hypothetical protein	-1.57993	0.00362155
Nwi_2514	proC	pyrroline-5-carboxylate reductase	-1.15346	0.00802533
Nwi_2515	alh	aldehyde dehydrogenase	1.09661	0.000470732
Nwi_2516	rocD	ornithine aminotransferase	2.80995	1.60293e-07
Nwi_2520	ilvE	branched-chain amino acid aminotransferase	1.01537	0.00504486
Nwi_2527	hbp2	putative outer-membrane immunogenic protein precursor	-1.12582	0.000259434
Nwi_2538	NA	diguanylate phophodiesterase	-1.0723	0.00423369
Nwi_2549	rsmD	hypothetical protein	-2.10908	0.0338993
Nwi_2554	NA	hypothetical protein	1.02118	0.000172043
Nwi_2567	NA	glycosyl transferase family protein	2.17882	5.28296e-05
Nwi_2569	NA	hypothetical protein	2.08629	1.36361e-06
Nwi_2576	NA	hypothetical protein	-1.03242	0.00717217
Nwi_2584	NA	hypothetical protein	-1.82258	0.0451255
Nwi_2586	glyS	glycyl-tRNA synthetase subunit beta	-2.1363	0.0109536
Nwi_2588	NA	hypothetical protein	1.50399	0.00015463
Nwi_2589	sohB	peptidase S49	1.88194	2.32079e-05
Nwi_2603	ccrM	DNA methylase N-4/N-6	-1.65586	0.0029487
Nwi_2611	NA	hypothetical protein	-1.55919	0.000965287
Nwi_2612	htpX	peptidase M48, Ste24p	-2.45385	2.21141e-05
Nwi_2615	NA	YbhB and YbcL	1.54673	3.32862e-05
Nwi_2623	NA	hypothetical protein	-1.20907	0.0486783
Nwi_2629	NA	hypothetical protein	-1.18533	0.000788808
NITWN6580	NA	protein of unknown function	1.91866	0.00800452
Nwi_2646	NA	glycoside hydrolase 15-related protein	-1.02937	0.000727501
Nwi_2660	NA	hypothetical protein	1.17044	0.000177185
NITWN6610	NA	conserved protein of unknown function	1.75401	1.92305e-05
Nwi_2662	NA	short-chain dehydrogenase/reductase SDR	1.44902	2.15388e-05
Nwi_2664	NA	hypothetical protein	1.94414	4.12201e-06
NITWN6619	NA	protein of unknown function	2.0444	0.0129885
NITWN6620	NA	protein of unknown function	2.06469	0.00840681
Nwi_2667	NA	hypothetical protein	1.70808	1.0209e-05
Nwi_2670	NA	ABC transporter, ATPase subunit	1.32295	0.000253372
Nwi_2671	NA	pyridoxamine 5'-phosphate oxidase-related, FMN-binding	2.2776	1.58976e-06
Nwi_2672	NA	hypothetical protein	1.95405	0.000727255
Nwi_2687	rnhA	Ribonuclease H	-1.25977	0.0415375
Nwi_2704	ygfZ	glycine cleavage T protein (aminomethyl transferase)	1.51391	0.000189388
NITWN6666	NA	protein of unknown function	1.22691	0.0220534
Nwi_2710	ftsH	peptidase M41, FtsH	1.54374	5.33155e-06
Nwi_2717	tolB	Protein tolB	-1.25593	8.32541e-05
Nwi_2721	NA	hypothetical protein	1.21017	0.00194626
Nwi_2727	NA	hypothetical protein	-1.73644	5.5622e-05
Nwi_2737	fbaB	fructose-bisphosphate aldolase, class-I	1.90817	3.74507e-06
Nwi_2738	thiE	thiamine monophosphate synthase	1.39654	0.000295672
Nwi_2744	NA	hypothetical protein	-1.1156	0.00390436
Nwi_2752	NA	UPF0301 protein Nwi_2752	1.45982	6.09857e-06
Nwi_2756	NA	hypothetical protein	-1.08189	0.00733846
Nwi_2758	cysW	Sulfate ABC transporter, permease protein CysW	-1.46511	0.0423451
Nwi_2761	cysH	phosphoadenosine phosphosulfate reductase	-1.35449	5.40614e-05
Nwi_2764	cysC	adenylylsulfate kinase	-1.60992	0.000447511
Nwi_2766	NA	hypothetical protein	1.88238	2.34619e-05
Nwi_2767	NA	hypothetical protein	1.49021	0.000103654
Nwi_2769	NA	hypothetical protein	1.81814	5.17243e-06
Nwi_2771	phyR	two-component response regulator	1.30174	2.5558e-05
Nwi_2772	QU41_02790	hypothetical protein	1.58663	3.41563e-05
Nwi_2773	sigH	RNA polymerase sigma factor	1.68253	1.85742e-06
Nwi_2780	rpsP	30S ribosomal protein S16	-1.33168	0.0104386
Nwi_2784	NA	hypothetical protein	1.1475	0.000696283
Nwi_2791	leuD	3-isopropylmalate dehydratase small subunit	1.02507	0.000140459
Nwi_2798	sdhC	succinate dehydrogenase, cytochrome b subunit	1.33346	0.000257304
Nwi_2799	sdhD	succinate dehydrogenase, cytochrome b subunit	1.03341	0.000713577
NITWN6765	NA	conserved protein of unknown function	1.49126	1.85167e-05
Nwi_2802	NA	OmpA/MotB	-1.01002	0.000927202
Nwi_2808	NA	hypothetical protein	1.8877	0.000409787
Nwi_2809	phhB	Putative pterin-4-alpha-carbinolamine dehydratase	1.24783	0.000124831
Nwi_2814	NA	hypothetical protein	-1.58539	0.000138459
Nwi_2845	NA	outer membrane autotransporter barrel	-1.12661	0.000358202
Nwi_2846	NA	peptidase C14, caspase catalytic subunit p20	1.12898	0.000242397
NITWN6815	NA	exported protein of unknown function	1.52484	0.000744663
Nwi_2850	NA	integrase, catalytic region	1.1393	0.0196425
Nwi_2855	NA	hypothetical protein	1.22583	0.0100434
Nwi_2887	nrdB	ribonucleotide-diphosphate reductase subunit beta	-1.02396	0.00487327
Nwi_2895	NA	beta-lactamase-like protein	1.15861	0.000103446
Nwi_2896	NA	diguanylate cyclase	-1.56311	0.0038341
NITWN6879	NA	protein of unknown function	1.15021	0.0134138
Nwi_2902	NA	TonB-dependent receptor	-1.59098	0.00427926
Nwi_2907	NA	ArsR family transcriptional regulator	1.82628	1.26863e-05
Nwi_2915	NA	hypothetical protein	2.26488	5.50077e-06
NITWN6900	NA	Molybdopterin molybdotransferase	1.05158	0.0171542
Nwi_2918	NA	integrase, catalytic region	-1.45264	0.000502843
Nwi_2930	cbbR1	LysR family transcriptional regulator	1.12231	0.00226115
NITWN6928	NA	protein of unknown function	1.237	9.57495e-05
Nwi_2935	NA	hypothetical protein	1.95786	0.000323149
Nwi_2936	ibpA	heat shock protein Hsp20	1.92499	5.92582e-06
Nwi_2938	NA	hypothetical protein	2.14645	1.54823e-05
Nwi_2939	NA	heat shock protein Hsp20	2.11324	5.0032e-05
Nwi_2940	NA	heat shock protein Hsp20	2.07608	8.10207e-06
Nwi_2952	ibpA	heat shock protein Hsp20	2.0942	1.5378e-05
Nwi_2958	galU	UTP--glucose-1-phosphate uridylyltransferase	-1.03545	0.00341521
Nwi_2959	NA	hypothetical protein	-2.10847	0.0124912
Nwi_2962	NA	hypothetical protein	1.54102	0.00272008
Nwi_2971	NA	hypothetical protein	-1.72738	0.00250207
Nwi_2978	NA	elongation factor G	1.65305	5.48779e-06
Nwi_2981	NA	glutathione S-transferase	1.03136	0.000170568
Nwi_2982	yliI	hypothetical protein	1.93717	3.59231e-06
Nwi_2991	NA	hypothetical protein	1.13768	0.0244106
Nwi_2997	NA	CsbD-like protein	1.53346	0.000491842
Nwi_3007	NA	transposase	1.4843	0.00411989
Nwi_3009	yqjI	transcriptional regulator, PadR-like	1.10265	0.0077062
NITWN7019	NA	conserved protein of unknown function	1.8514	6.85495e-06
Nwi_3010	NA	hypothetical protein	1.43878	0.000106411
Nwi_3019	NA	YcjX-like protein	1.0611	0.000288924
Nwi_3024	otsA	glycosyl transferase family protein	1.16345	9.12605e-05
Nwi_3027	NA	major facilitator transporter	1.11696	0.000117354
Nwi_3036	NA	peptidase C14, caspase catalytic subunit p20	-1.02051	0.000843797
Nwi_3042	NA	hypothetical protein	-1.423	7.9216e-05
Nwi_3056	NA	RNA polymerase sigma factor	-2.64515	3.01597e-05
Nwi_3067	NA	5'-methylthioadenosine nucleosidase / S-adenosylhomocysteine nucleosidase	-1.55022	0.0269358
Nwi_3070	NA	pyrimidine 5-nucleotidase	-1.55858	0.0275029
Nwi_3077	regM	Signal transduction histidine kinase	1.41724	5.28906e-05
Nwi_3083	NA	transcriptional regulator AbrB	1.09663	0.00707865
Nwi_3099	NA	helix-turn-helix, Fis-type	-1.7595	0.0254314
Nwi_3101	NA	hypothetical protein	1.75052	4.35488e-06
NITWN7130	NA	conserved protein of unknown function	1.32919	0.00147295
Nwi_3102	NA	hypothetical protein	1.10352	0.0019882
NITWN7136	NA	protein of unknown function	1.74942	8.47382e-05
NITWN7139	NA	protein of unknown function	1.60675	0.000114419
NITWN7140	NA	conserved protein of unknown function	1.85966	0.000112237
Nwi_3107	NA	hypothetical protein	2.14442	2.71342e-05
NITWN7141	NA	conserved protein of unknown function	1.08227	0.00325966
Nwi_3111	NA	XRE family transcriptional regulator	1.12105	0.000295105
Nwi_3121	NA	hypothetical protein	-1.08565	0.00290115
Nwi_3129	NA	hypothetical protein	1.07335	0.0317028
Nwi_3133	NA	MerR family transcriptional regulator	1.29863	0.000762779

## Sheet: Axenic N.winogradskyi LSMMG
Differentially expressed genes of axenic N. winogradskyi in LSMMG
GeneID	Gene	Product	Log2FoldChange	p-value
NITWN3935	NA	protein of unknown function	-1.20511	0.0179063
Nwi_1184	NA	hypothetical protein	2.07892	0.0222292
Nwi_1302	cynS	cyanate hydratase	-1.33966	0.00449241
Nwi_1357	NA	hypothetical protein	-1.15481	0.0281202
Nwi_1365	rplD	50S ribosomal protein L4	-1.08962	0.00805501
Nwi_1366	rplW	50S ribosomal protein L23	-1.15796	0.0122164
Nwi_1368	rpsS	30S ribosomal protein S19	-1.62908	0.0025065
Nwi_1369	rplV	50S ribosomal protein L22	-1.15686	0.0194187
Nwi_1372	rpmC	50S ribosomal protein L29	-1.59175	0.00912964
Nwi_1373	rpsQ	30S ribosomal protein S17	-1.78853	0.00460576
Nwi_1374	rplN	50S ribosomal protein L14	-1.7074	0.000501013
Nwi_1375	rplX	50S ribosomal protein L24	-1.82016	0.00632596
Nwi_1376	rplE	50S ribosomal protein L5	-1.51741	0.00201083
Nwi_1378	rpsH	30S ribosomal protein S8	-1.41915	0.00359261
Nwi_1380	rplR	50S ribosomal protein L18	-1.30812	0.00864665
Nwi_1381	rpsE	30S ribosomal protein S5	-1.20243	0.0107746
Nwi_1382	rpmD	50S ribosomal protein L30	-1.62908	0.00583114
Nwi_1383	rplO	50S ribosomal protein L15	-1.13857	0.0131486
Nwi_1384	secY	preprotein translocase subunit SecY	-1.04041	0.00899762
Nwi_1973	NA	hypothetical protein	-1.41604	0.00665594
Nwi_1974	NA	hypothetical protein	-1.65651	0.0014345
Nwi_1975	NA	nitric oxide reductase activation protein	-1.57181	0.00472558
Nwi_1976	cbbQ	ATPase	-1.21149	0.00856714
Nwi_1977	NA	hypothetical protein	-1.20178	0.0332508
Nwi_1978	NA	cobyrinic acid a,c-diamide synthase	-1.54663	0.0123557
Nwi_1979	NA	hypothetical protein	-1.92539	0.00885907
Nwi_1982	NA	ethanolamine utilization protein EutN/carboxysome structural protein Ccml	-2.12555	0.0185131
Nwi_1983	NA	ethanolamine utilization protein EutN/carboxysome structural protein Ccml	-1.42959	0.00579862
Nwi_1984	NA	carboxysome shell polypeptide, CsoS3	-1.58726	0.00619661
Nwi_1985	NA	carboxysome shell protein CsoS2	-1.63104	0.0154268
Nwi_1986	ccbS2	ribulose bisphosphate carboxylase, small chain	-2.16841	0.0233343
Nwi_1987	cbbL1	Ribulose bisphosphate carboxylase large chain 1	-1.76009	0.0331545
Nwi_1988	cbbR1	LysR family transcriptional regulator	-1.1148	0.00682006
NITWN6062	NA	protein of unknown function	-1.15191	0.0369986
Nwi_2319	NA	propeptide, PepSY amd peptidase M4	-1.19656	0.00180729
NITWN6419	NA	protein of unknown function	-1.38636	0.0451697
NITWN6462	NA	protein of unknown function	1.64755	0.0491958
Nwi_2623	NA	hypothetical protein	-1.00818	0.0164737
NITWN6918	NA	protein of unknown function	-1.17052	0.0042764
NITWN7182	NA	protein of unknown function	-1.25606	0.0306544

## Sheet: Tripartite N.winogradskyi RSMG
Differentially expressed genes of tripartite N. winogradskyi in RSMG
GeneID	Gene	Product	Log2FoldChange	p-value
Nwi_0004	gyrB	DNA gyrase subunit B	-1.20984	0.00578868
Nwi_0015	NA	PhoH-like protein	-1.36789	0.00277227
Nwi_0017	NA	Putative Magnesium and cobalt efflux protein CorC	-1.42579	0.0361606
Nwi_0058	ihfB	Integration host factor subunit beta	2.64089	0.00247851
Nwi_0068	rpmI	50S ribosomal protein L35	-1.07546	0.0338352
Nwi_0072	NA	Putative methyl-accepting chemotaxis sensory transducer with Pas/Pac sensor	-1.39724	0.00422923
Nwi_0143	NA	hypothetical protein	-1.08407	0.0450785
Nwi_0156	NA	tRNA and rRNA cytosine-C5-methylase	-1.35733	0.00917947
Nwi_0158	purH	bifunctional phosphoribosylaminoimidazolecarboxamide formyltransferase/IMP cyclohydrolase	-1.44046	0.0184658
Nwi_0325	NA	hypothetical protein	1.03223	0.00771968
Nwi_0330	NA	Creatinine amidohydrolase	-2.00817	0.0348643
Nwi_0389	ppiC	PpiC-type peptidyl-prolyl cis-trans isomerase	-1.66499	0.000240146
NITWN4052	NA	protein of unknown function	-1.5169	0.00310327
Nwi_0426	xerC	Tyrosine recombinase XerC	-1.21282	0.0445126
Nwi_0427	NA	primosome assembly protein PriA	-1.46177	0.0212998
Nwi_0430	atpA	ATP synthase subunit alpha	-1.24233	0.00708893
Nwi_0440	rpmA	50S ribosomal protein L27	1.00133	0.000602329
Nwi_0443	proB	Glutamate 5-kinase	-1.6106	0.0212214
Nwi_0453	NA	nuclease	1.06505	0.0193111
Nwi_0459	NA	hypothetical protein	1.87071	0.00253214
Nwi_0513	argD	bifunctional N-succinyldiaminopimelate-aminotransferase/acetylornithine transaminase protein	1.81908	0.0426101
Nwi_0533	NA	hemolysin-type calcium-binding region	-1.97647	0.000402264
Nwi_0553	NA	HAD family hydrolase	-1.64012	0.0484333
Nwi_0583	hisC	Histidinol-phosphate aminotransferase	-1.9849	0.00704398
Nwi_0622	pdxH	Pyridoxine/pyridoxamine 5'-phosphate oxidase	-1.14049	0.0150075
Nwi_0630	clpS	ATP-dependent Clp protease adaptor	-1.58406	0.0175445
Nwi_0709	NA	hypothetical protein	1.68696	0.0261223
Nwi_0716	NA	thioredoxin-like protein	1.13131	0.00328769
Nwi_0735	NA	hypothetical protein	-1.34941	0.018301
Nwi_0739	NA	hypothetical protein	-1.30981	0.0251094
Nwi_0742	NA	hypothetical protein	1.14535	0.00187836
Nwi_0779	narK	Putative nitrate/nitrite antiporter NarK	1.09814	0.0433014
Nwi_0876	NA	choloylglycine hydrolase	1.28821	0.0485453
Nwi_0882	NA	class II aldolase/adducin domain protein	1.0843	0.00144606
Nwi_0883	dapA	dihydrodipicolinate synthetase	1.65553	0.00014198
Nwi_0886	NA	hypothetical protein	-1.31846	0.00791169
Nwi_0920	NA	hypothetical protein	-1.25564	0.00599662
Nwi_0923	NA	GCN5-related N-acetyltransferase	1.64736	0.0304596
Nwi_0931	NA	sugar isomerase, KpsF/GutQ family protein	-1.45089	0.0105664
Nwi_0946	NA	Putative maltooligosyl trehalose synthase	-1.06573	0.0281296
Nwi_0975	NA	SirA-like protein	1.19577	0.0278017
Nwi_1036	fixK	transcriptional regulator FixK	-2.43525	5.66097e-06
NITWN4762	NA	protein of unknown function	-2.98183	0.00194885
Nwi_1071	hldE	Bifunctional protein hldE [Includes: D-beta-D-heptose 7-phosphate kinase ; D-beta-D-heptose 1-phosphate adenosyltransferase]	1.05233	0.0171376
Nwi_1104	NA	hypothetical protein	-1.32263	0.00633758
Nwi_1114	NA	hypothetical protein	-1.5181	0.00231818
Nwi_1115	NA	heat shock protein Hsp20	-2.25835	2.02256e-05
Nwi_1116	ibpA	heat shock protein Hsp20	-1.62831	0.00225587
Nwi_1118	NA	hypothetical protein	1.06635	0.0125973
Nwi_1187	NA	two component transcriptional regulatory protein	2.0594	0.0071498
Nwi_1195	NA	Putative periplasmic serine endoprotease DegP-like	1.23736	0.0230448
Nwi_1196	ragA	two-component transcriptional regulator	1.14655	0.00472371
Nwi_1198	NA	Signal transduction histidine kinase	1.08281	0.0228109
Nwi_1222	NA	hypothetical protein	-1.96917	0.0282585
Nwi_1226	NA	hypothetical protein	-1.00981	0.0228929
Nwi_1242	NA	lipid A biosynthesis lauroyl acyltransferase	-1.79119	0.00174331
Nwi_1243	fabF3	3-oxoacyl-(acyl carrier protein) synthase II	-1.30274	0.0236598
Nwi_1244	fabF2	3-oxoacyl-(acyl carrier protein) synthase II	-1.35049	0.00627556
Nwi_1246	NA	acyl carrier protein	-1.25428	0.0209294
Nwi_1248	NA	hypothetical protein	-1.6336	0.0136946
NITWN5006	NA	protein of unknown function	-1.17953	0.0107021
Nwi_1278	NA	ISSpo3, transposase	-1.28053	0.017029
Nwi_1279	NA	hypothetical protein	1.00736	0.0324841
Nwi_1284	gcvP	Glycine dehydrogenase [decarboxylating]	1.10554	0.00397629
Nwi_1286	gcvT	glycine cleavage system aminomethyltransferase T	1.06923	0.0415735
Nwi_1287	alaS	Alanine--tRNA ligase	-1.81876	0.0190894
Nwi_1295	NA	RNA methyltransferase TrmH, group 1	-1.71582	0.0195593
Nwi_1332	NA	hypothetical protein	-1.48566	0.0189204
Nwi_1351	rpoC	DNA-directed RNA polymerase subunit beta'	1.16828	0.0292836
Nwi_1357	NA	hypothetical protein	1.79219	0.0067957
Nwi_1387	rpsK	30S ribosomal protein S11	1.00641	0.0135822
Nwi_1423	NA	lytic transglycosylase, catalytic	-1.10645	0.00258759
Nwi_1444	ntrB	nitrogen regulation protein ntrB	-1.49907	0.00323284
Nwi_1455	NA	Outer membrane efflux protein	-1.11448	0.037564
Nwi_1457	NA	heavy metal efflux pump CzcA	-1.14952	0.0332777
Nwi_1499	NA	hypothetical protein	-2.33755	0.00182083
Nwi_1513	NA	transcription-repair coupling factor	-1.0697	0.0376434
Nwi_1520	NA	hypothetical protein	1.16276	0.0248306
Nwi_1584	NA	hypothetical protein	-1.14511	0.00446957
Nwi_1585	NA	polysaccharide deacetylase	-1.48601	0.0067068
Nwi_1604	mccA	3-methylcrotonyl-CoA carboxylase alpha subunit mccA	-1.10979	0.035247
Nwi_1605	mccB	3-methylcrotonyl-CoA carboxylase beta subunit	-1.25894	0.018386
Nwi_1662	NA	FeS assembly protein SufD	1.04668	0.0255832
Nwi_1663	sufC	FeS assembly ATPase SufC	1.02981	0.00792692
Nwi_1714	NA	hypothetical protein	1.63618	0.026942
Nwi_1737	NA	hypothetical protein	1.14625	0.0147146
Nwi_1758	NA	hypothetical protein	-1.61457	0.0216549
Nwi_1782	NA	hypothetical protein	1.55948	0.0402742
Nwi_1787	NA	putative beta (1-6) glucans synthase	-1.38356	0.017748
Nwi_1800	NA	hypothetical protein	-1.78199	0.00361175
Nwi_1808	NA	deoxyguanosinetriphosphate triphosphohydrolase	-1.05506	0.0149876
Nwi_1812	NA	hypothetical protein	1.03666	0.0256344
Nwi_1836	ppiD	PpiC-type peptidyl-prolyl cis-trans isomerase	-1.3407	0.0106691
Nwi_1871	NA	glyoxalase/bleomycin resistance protein/dioxygenase	1.04324	0.0179577
Nwi_1893	NA	peptidase T	1.37719	0.0401712
Nwi_1926	NA	hypothetical protein	-1.20919	0.0101406
Nwi_1987	cbbL1	Ribulose bisphosphate carboxylase large chain 1	-1.13772	0.00487198
Nwi_1988	cbbR1	LysR family transcriptional regulator	-1.13267	0.013488
Nwi_2005	NA	abortive infection protein	1.56104	0.0344495
NITWN5937	NA	protein of unknown function	1.09502	0.0205021
Nwi_2063	NA	hypothetical protein	-1.95565	0.00838899
Nwi_2064	NA	hypothetical protein	-1.30088	0.00419594
Nwi_2113	groL1	60 kDa chaperonin 1	-1.83771	0.000218084
Nwi_2114	groES	co-chaperonin GroES	-1.43613	0.00814392
Nwi_2118	NA	heat shock protein Hsp20	-1.902	0.00929656
Nwi_2162	NA	hypothetical protein	1.06706	0.0195887
Nwi_2181	NA	hypothetical protein	-1.46332	0.0201993
Nwi_2191	groES	co-chaperonin GroES	-1.39761	0.00041641
Nwi_2192	groL2	60 kDa chaperonin 2	-2.39497	1.35464e-05
Nwi_2194	NA	hypothetical protein	-1.10815	0.00947856
Nwi_2232	NA	hypothetical protein	-1.2132	0.0340072
Nwi_2294	NA	TonB-dependent siderophore receptor	-1.28613	0.0217221
NITWN6216	NA	conserved exported protein of unknown function	1.49473	0.00147484
Nwi_2318	NA	TonB-dependent siderophore receptor	-1.98699	0.0108847
Nwi_2419	bioA	adenosylmethionine--8-amino-7-oxononanoate transaminase	1.11767	0.0487015
Nwi_2422	NA	hypothetical protein	-1.8991	0.00736066
Nwi_2455	NA	cobyrinic acid a,c-diamide synthase	1.41372	0.00500619
Nwi_2471	ptrB	peptidase S9, prolyl oligopeptidase	-2.70277	0.00176296
Nwi_2476	NA	putative bacterioferritin	1.031	0.00255857
Nwi_2477	NA	hypothetical protein	-1.71649	0.00408434
Nwi_2483	NA	hypothetical protein	-1.10453	0.00462667
Nwi_2486	NA	hypothetical protein	-1.49619	0.0124676
Nwi_2544	NA	hypothetical protein	-1.19179	0.00082816
Nwi_2569	NA	hypothetical protein	-1.0977	0.00793549
Nwi_2580	NA	FAD linked oxidase	-1.46854	0.0220262
Nwi_2586	glyS	glycyl-tRNA synthetase subunit beta	-2.20461	0.0330282
Nwi_2605	NA	A/G-specific adenine glycosylase MutY	-1.20926	0.0390343
Nwi_2608	NA	chromosome segregation protein SMC	-1.03107	0.00332051
Nwi_2652	NA	cytochrome c biogenesis factor	1.11983	0.0086091
Nwi_2654	phaA	putative monovalent cation/H+ antiporter subunit A	1.36205	0.0247827
Nwi_2661	NA	multicopper oxidase	-1.10027	0.0245445
Nwi_2702	NA	hypothetical protein	-1.58973	0.024059
Nwi_2715	NA	hypothetical protein	-1.41529	0.0348357
Nwi_2738	thiE	thiamine monophosphate synthase	1.17458	0.00185822
Nwi_2748	NA	hypothetical protein	1.06134	0.00967611
Nwi_2798	sdhC	succinate dehydrogenase, cytochrome b subunit	1.15086	0.00173561
Nwi_2799	sdhD	Putative succinate dehydrogenase hydrophobic membrane anchor subunit SdhD	1.18579	0.0359898
Nwi_2802	NA	OmpA/MotB	-1.51519	0.000381373
Nwi_2886	NA	glyoxalase/bleomycin resistance protein/dioxygenase	-1.4393	0.0104508
Nwi_2907	NA	ArsR family transcriptional regulator	-1.5057	0.0020088
NITWN6928	NA	protein of unknown function	-1.31124	0.0255061
Nwi_2935	NA	hypothetical protein	-1.47616	7.71212e-05
Nwi_2936	ibpA	heat shock protein Hsp20	-1.51029	0.000202772
Nwi_2938	NA	hypothetical protein	-1.376	0.00795006
Nwi_2976	NA	hypothetical protein	1.14708	0.00913022
Nwi_2981	NA	glutathione S-transferase	-1.16091	0.00345065
Nwi_3020	NA	hypothetical protein	1.48712	0.0226572
Nwi_3041	NA	hypothetical protein	1.11862	0.00923049
Nwi_3056	rpoE	RNA polymerase sigma factor	-1.74992	0.000214369
Nwi_3100	lpxD2	UDP-3-O-acylglucosamine N-acyltransferase 2	1.45995	0.0408986

## Sheet: Tripartite N.winogradskyi LSMMG
Differentially expressed genes of tripartite N. winogradskyi in LSMMG
GeneID	Gene	Product	Log2FoldChange	p-value
Nwi_0004	gyrB	DNA gyrase subunit B	-1.2144	0.00567269
Nwi_0058	ihfB	Integration host factor subunit beta	2.71303	0.00197064
Nwi_0072	NA	Putative methyl-accepting chemotaxis sensory transducer with Pas/Pac sensor	-1.42909	0.00358585
Nwi_0183	NA	Sel1 repeat-containing protein	1.96731	0.0124621
Nwi_0253	NA	ferric siderophore receptor protein	1.52264	0.0164653
Nwi_0355	NA	hypothetical protein	-1.15764	0.0131272
NITWN4052	NA	protein of unknown function	-1.21946	0.0104313
Nwi_0427	NA	primosome assembly protein PriA	-1.20474	0.0386348
Nwi_0443	proB	Glutamate 5-kinase	-1.08165	0.0486833
Nwi_0458	NA	ABC transporter, ATPase subunit	1.95557	0.00922904
Nwi_0459	NA	hypothetical protein	1.56962	0.0087227
Nwi_0513	argD	bifunctional N-succinyldiaminopimelate-aminotransferase/acetylornithine transaminase protein	1.75547	0.0492513
Nwi_0514	argF	Ornithine carbamoyltransferase	1.77307	0.0296845
Nwi_0533	NA	hemolysin-type calcium-binding region	-1.42351	0.00338154
NITWN4219	NA	protein of unknown function	-1.24434	0.0262122
Nwi_0568	NA	hypothetical protein	-1.06932	0.0255915
Nwi_0583	hisC	Histidinol-phosphate aminotransferase	-1.14574	0.0364605
Nwi_0621	NA	Short-chain dehydrogenase/reductase SDR	1.06103	0.0185191
Nwi_0709	NA	hypothetical protein	1.92535	0.0123675
Nwi_0779	narK	Putative nitrate/nitrite antiporter NarK	1.18807	0.0307092
Nwi_0883	dapA	dihydrodipicolinate synthetase	1.06077	0.00559531
NITWN4678	NA	protein of unknown function	-1.04768	0.0428871
Nwi_0983	rpmJ	50S ribosomal protein L36	1.73251	0.012934
Nwi_1115	NA	heat shock protein Hsp20	-1.28648	0.002788
Nwi_1123	fliL	flagellar basal body-associated protein FliL	-1.3057	0.0207875
Nwi_1146	NA	hypothetical protein	1.46595	0.0479013
Nwi_1245	NA	3-hydroxymyristoyl-acyl carrier protein dehydratase	1.22542	0.0330387
Nwi_1306	purQ	Phosphoribosylformylglycinamidine synthase 1	1.58745	0.0385175
Nwi_1357	NA	hypothetical protein	1.89386	0.00474715
Nwi_1445	ntrC	helix-turn-helix, Fis-type / nitrogen regulation protein NR(I) NtrC	1.04676	0.019505
Nwi_1499	NA	hypothetical protein	-1.01918	0.0332606
Nwi_1589	NA	ribonuclease D	1.16937	0.0380283
Nwi_1690	NA	acyl-carrier-protein S-malonyltransferase	-1.12561	0.0448373
Nwi_1714	NA	hypothetical protein	1.70856	0.0210167
Nwi_1782	NA	hypothetical protein	1.535	0.0425506
Nwi_2027	NA	peptide chain release factor 3	1.34683	0.0320725
Nwi_2064	NA	hypothetical protein	-1.26177	0.00478668
Nwi_2162	NA	hypothetical protein	1.06706	0.0192816
Nwi_2192	groL2	60 kDa chaperonin 2	-1.04062	0.0172846
Nwi_2214	NA	cytochrome c biogenesis protein, transmembrane region	1.42704	0.0492359
Nwi_2251	NA	hypothetical protein	-1.6983	0.0213483
NITWN6216	NA	conserved exported protein of unknown function	1.26544	0.00512095
Nwi_2355	NA	hypothetical protein	1.52447	0.029938
Nwi_2419	bioA	adenosylmethionine--8-amino-7-oxononanoate transaminase	1.32897	0.0204349
Nwi_2455	NA	cobyrinic acid a,c-diamide synthase	1.07955	0.0254471
Nwi_2477	NA	hypothetical protein	-1.38885	0.0112059
Nwi_2544	NA	hypothetical protein	-1.01124	0.003036
Nwi_2611	NA	hypothetical protein	-1.01422	0.027032
Nwi_2654	phaA	putative monovalent cation/H+ antiporter subunit A	1.27192	0.0342966
Nwi_2664	NA	hypothetical protein	-1.26795	0.00099419
Nwi_2717	tolB	Protein tolB	1.6033	0.0334778
Nwi_2907	NA	ArsR family transcriptional regulator	-1.04617	0.0213922
Nwi_2976	NA	hypothetical protein	1.01012	0.0188759
NITWN7139	NA	protein of unknown function	-1.23654	0.00780507
